# Supplementary material for: Endosymbiont-containing germarium transcriptional survey in a cereal weevil depicts downregulation of immune effectors at the onset of sexual maturity
Source: Front Physiol. 2023 Mar 22;14:1142513. doi: 10.3389/fphys.2023.1142513 (PMC10073668; doi:10.3389/fphys.2023.1142513)
Supplement: Supplementary file 2 [file Table1.xlsx]

## Sheet: rawcounts_germarium
# Program:featureCounts v2.0.1; Command:"featureCounts" "-s" "2" "-F" "SAF" "-a" "/home/data/rrebollo/sitophilus/genome_info/GCF_002938485.1_Soryzae_2.0_genomic_modifiedMGF_flatten.saf" "-o" "genes.counts" "RTRL151.R1_gene_STAR_Aligned.out.sam" "RTRL152.R1_gene_STAR_Aligned.out.sam" "RTRL153.R1_gene_STAR_Aligned.out.sam" "RTRL154.R1_gene_STAR_Aligned.out.sam" "RTRL155.R1_gene_STAR_Aligned.out.sam…
Geneid	Chr	Start	End	Strand	Length	RTRL151.R1_gene_STAR_Aligned.out.sam	RTRL152.R1_gene_STAR_Aligned.out.sam	RTRL153.R1_gene_STAR_Aligned.out.sam	RTRL154.R1_gene_STAR_Aligned.out.sam	RTRL155.R1_gene_STAR_Aligned.out.sam	RTRL156.R1_gene_STAR_Aligned.out.sam	RTRL157.R1_gene_STAR_Aligned.out.sam	RTRL158.R1_gene_STAR_Aligned.out.sam	RTRL159.R1_gene_STAR_Aligned.out.sam
BFS52_gp01	NC_030765.1	11436	12395	-	960	3293	4687	3164	3417	4129	3509	3907	2799	3485
BFS52_gp02	NC_030765.1	10205	11344	+	1140	22385	28503	20720	31213	35424	31554	30536	20810	33037
BFS52_gp03	NC_030765.1	9708	10205	+	498	174	257	111	117	119	117	124	149	95
BFS52_gp04	NC_030765.1	9290	9571	-	282	28	57	37	32	42	45	37	27	43
BFS52_gp05	NC_030765.1	7967	9296	-	1330	4900	6674	5266	4991	5835	5526	5624	4345	4600
BFS52_gp06	NC_030765.1	6180	7901	-	1722	7259	10238	6995	8125	8987	8608	8965	6362	8832
BFS52_gp07	NC_030765.1	5441	5797	+	357	3362	4344	2818	3188	3849	3994	3734	2760	3202
BFS52_gp08	NC_030765.1	4580	5371	+	792	37741	47486	33141	47535	51923	45210	45090	31249	50340
BFS52_gp09	NC_030765.1	3908	4579	+	672	11669	15325	11604	11388	13105	9997	11370	10302	12886
BFS52_gp10	NC_030765.1	3759	3914	+	156	9	8	1	15	7	19	12	7	0
BFS52_gp11	NC_030765.1	2938	3621	+	684	20659	26019	17478	23447	26630	27794	25592	21714	27607
BFS52_gp12	NC_030765.1	1308	2870	+	1563	179150	221839	164536	158233	177788	187481	148450	143345	166045
BFS52_gp13	NC_030765.1	143	1138	+	996	2243	3107	2035	3434	3329	1845	2740	2020	3891
BFS52_gr01	NC_030765.1	13823	14608	-	786	632	731	518	305	329	237	299	145	323
BFS52_gr02	NC_030765.1	12464	13754	-	1291	387960	437923	376114	495794	549828	502984	470108	271458	496728
BFS52_gt01	NC_030765.1	1	67	-	67	0	0	3	0	0	0	0	0	0
BFS52_gt02	NC_030765.1	74	142	+	69	0	1	0	0	0	0	0	0	0
BFS52_gt03	NC_030765.1	1141	1204	+	64	0	0	0	0	0	0	0	0	2
BFS52_gt04	NC_030765.1	1206	1272	-	67	0	0	0	1	1	0	0	0	0
BFS52_gt05	NC_030765.1	1272	1336	-	65	23	27	18	46	53	29	34	29	72
BFS52_gt06	NC_030765.1	2873	2937	+	65	1	0	1	0	0	0	0	0	0
BFS52_gt07	NC_030765.1	3623	3693	+	71	25	20	13	49	26	18	25	2	28
BFS52_gt08	NC_030765.1	3693	3758	+	66	0	0	0	0	0	0	0	0	0
BFS52_gt09	NC_030765.1	5381	5443	+	63	0	1	0	0	1	1	0	1	1
BFS52_gt10	NC_030765.1	5796	5861	+	66	4	1	0	0	0	0	3	3	8
BFS52_gt11	NC_030765.1	5861	5925	+	65	0	0	0	0	0	0	0	0	0
BFS52_gt12	NC_030765.1	5924	5988	+	65	0	0	0	1	0	0	0	0	0
BFS52_gt13	NC_030765.1	5989	6055	+	67	0	0	0	0	0	0	0	0	0
BFS52_gt14	NC_030765.1	6057	6121	+	65	0	1	0	0	0	0	0	0	0
BFS52_gt15	NC_030765.1	6121	6185	-	65	0	0	0	0	0	0	0	0	0
BFS52_gt16	NC_030765.1	7902	7966	-	65	0	0	0	0	0	0	0	0	0
BFS52_gt17	NC_030765.1	9576	9639	+	64	1	0	0	0	1	0	0	1	0
BFS52_gt18	NC_030765.1	9640	9705	-	66	0	0	0	0	0	0	0	0	0
BFS52_gt19	NC_030765.1	11343	11412	+	70	0	0	0	1	2	2	1	1	1
BFS52_gt20	NC_030765.1	12397	12460	-	64	0	0	0	0	0	0	0	0	0
BFS52_gt21	NC_030765.1	13755	13822	-	68	0	0	0	0	0	0	0	0	0
BFS52_gt22	NC_030765.1	17427	17493	+	67	3	2	0	0	0	3	0	4	1
LOC115874044	NW_022145616.1;NW_022145616.1;NW_022145616.1;NW_022145616.1;NW_022145616.1;NW_022145616.1;NW_022145616.1;NW_022145616.1	1358;1542;2509;4104;6478;7311;10406;12279	1481;1680;2779;4269;6690;7421;10516;12335	-;-;-;-;-;-;-;-	1192	7	7	3	6	2	3	1	1	8
LOC115874045	NW_022145617.1;NW_022145617.1	273745;273970	273902;274254	-;-	443	514	576	429	968	1050	1252	1069	823	1302
LOC115874046	NW_022145858.1;NW_022145858.1;NW_022145858.1;NW_022145858.1	185488;185771;185919;186172	185719;185870;186109;186476	+;+;+;+	828	1064	1261	750	1228	1228	1151	1747	1919	2187
LOC115874047	NW_022145858.1;NW_022145858.1;NW_022145858.1	186393;186746;187023	186696;186964;187370	-;-;-	871	177	227	114	601	554	506	920	1078	1274
LOC115874048	NW_022145858.1;NW_022145858.1;NW_022145858.1;NW_022145858.1;NW_022145858.1;NW_022145858.1;NW_022145858.1;NW_022145858.1;NW_022145858.1;NW_022145858.1;NW_022145858.1;NW_022145858.1;NW_022145858.1;NW_022145858.1;NW_022145858.1;NW_022145858.1;NW_022145858.1;NW_022145858.1;NW_022145858.1;NW_022145858.1;NW_022145858.1;NW_022145858.1;NW_022145858.1;NW_022145858.1;NW_022145858.1;NW_022145858.1;NW_022145…	190272;190782;191462;196864;197142;197454;198612;199031;199167;199343;199430;201189;201369;204161;204321;205784;205978;206857;207112;207365;211119;211352;211610;211766;211944;212213;216540;216950;217148	190610;191410;191746;197091;197394;198555;198704;199084;199279;199369;199537;201311;201453;204253;204566;205921;206167;207058;207304;207520;211282;211549;211707;211886;212115;212334;216793;217089;218514	+;+;+;+;+;+;+;+;+;+;+;+;+;+;+;+;+;+;+;+;+;+;+;+;+;+;+;+;+	7293	7529	8205	7156	7295	7558	6752	7026	6443	6900
LOC115874049	NW_022145858.1;NW_022145858.1;NW_022145858.1;NW_022145858.1;NW_022145858.1;NW_022145858.1;NW_022145858.1;NW_022145858.1;NW_022145858.1;NW_022145858.1;NW_022145858.1;NW_022145858.1;NW_022145858.1;NW_022145858.1;NW_022145858.1;NW_022145858.1;NW_022145858.1	228227;229024;229261;231385;231570;231781;241833;242018;242286;242729;242941;244934;245255;246219;248792;249040;252458	228969;229201;229514;231504;231730;231912;241960;242233;242410;242879;243181;245083;245425;246343;248959;249395;252939	+;+;+;+;+;+;+;+;+;+;+;+;+;+;+;+;+	3901	4164	4900	3731	4091	4436	3467	4764	4688	5735
LOC115874050	NW_022145858.1;NW_022145858.1;NW_022145858.1;NW_022145858.1;NW_022145858.1;NW_022145858.1;NW_022145858.1;NW_022145858.1;NW_022145858.1;NW_022145858.1;NW_022145858.1	237943;238208;238399;238607;238856;239040;239248;239520;239728;239989;240299	238155;238349;238540;238752;238963;239192;239367;239659;239926;240224;241597	+;+;+;+;+;+;+;+;+;+;+	2898	177	181	126	15	14	29	15	25	30
LOC115874051	NW_022145626.1;NW_022145626.1;NW_022145626.1;NW_022145626.1;NW_022145626.1;NW_022145626.1;NW_022145626.1;NW_022145626.1;NW_022145626.1	547757;558053;562072;564956;569967;570588;573400;575761;577662	547820;558185;562104;565149;570110;570674;573537;575841;577871	+;+;+;+;+;+;+;+;+	1084	18	46	23	11	8	16	3	3	6
LOC115874052	NW_022145858.1;NW_022145858.1;NW_022145858.1;NW_022145858.1;NW_022145858.1;NW_022145858.1;NW_022145858.1;NW_022145858.1;NW_022145858.1;NW_022145858.1;NW_022145858.1;NW_022145858.1	218535;218924;222852;223123;223361;223663;223882;224166;224464;225145;226152;227550	218855;219133;223057;223298;223530;223828;224112;224404;224878;225535;226184;227590	-;-;-;-;-;-;-;-;-;-;-;-	2599	631	649	550	136	126	111	72	111	151
LOC115874053	NW_022145858.1;NW_022145858.1;NW_022145858.1;NW_022145858.1;NW_022145858.1	188551;189180;189625;189835;190046	189097;189571;189786;189981;190199	-;-;-;-;-	1402	327	477	284	634	655	528	1231	1057	1294
LOC115874054	NW_022145858.1;NW_022145858.1	236982;237623	237569;237943	+;+	909	31	18	25	4	1	4	0	2	5
LOC115874055	NW_022145858.1;NW_022145858.1;NW_022145858.1	231923;232331;236574	232264;232477;236864	+;+;+	780	18	18	9	2	0	1	2	2	5
LOC115874056	NW_022145858.1;NW_022145858.1	187878;188215	188168;188517	+;+	594	264	314	223	386	434	322	550	512	562
LOC115874057	NW_022145858.1;NW_022145858.1;NW_022145858.1;NW_022145858.1	254793;256214;256456;257302	256154;256391;256671;257525	-;-;-;-	1980	2675	3291	1885	3144	3091	2346	4196	4061	4890
LOC115874058	NW_022145858.1;NW_022145858.1;NW_022145858.1;NW_022145858.1;NW_022145858.1;NW_022145858.1;NW_022145858.1;NW_022145858.1;NW_022145858.1;NW_022145858.1;NW_022145858.1	262478;275859;277300;277592;277769;278055;280837;281116;284751;286776;286985	262793;276021;277520;277710;277971;278265;281036;281353;284963;286932;287569	+;+;+;+;+;+;+;+;+;+;+	2626	8993	9920	8196	7020	7403	5931	7713	7555	9417
LOC115874059	NW_022145858.1;NW_022145858.1;NW_022145858.1;NW_022145858.1;NW_022145858.1;NW_022145858.1;NW_022145858.1;NW_022145858.1;NW_022145858.1	260118;260412;260629;260782;260974;261199;261389;261574;261963	260351;260555;260741;260919;261144;261328;261518;261782;262232	+;+;+;+;+;+;+;+;+	1539	1452	1896	1309	2323	2074	1846	2361	2300	2800
LOC115874060	NW_022145858.1;NW_022145858.1;NW_022145858.1;NW_022145858.1;NW_022145858.1;NW_022145858.1;NW_022145858.1;NW_022145858.1	291151;291525;291750;292304;292651;293085;293319;293411	291370;291676;292236;292525;293030;293263;293372;293606	+;+;+;+;+;+;+;+	1890	3682	4457	3691	3668	3887	3217	3750	3083	4404
LOC115874061	NW_022145858.1;NW_022145858.1;NW_022145858.1	293632;293894;294061	293838;294009;294272	-;-;-	535	643	843	524	783	886	851	891	934	1060
LOC115874062	NW_022145858.1;NW_022145858.1;NW_022145858.1	294480;300646;301220	296376;300745;301258	-;-;-	2036	229	331	174	26	21	71	2	1	9
LOC115874063	NW_022145858.1;NW_022145858.1	301955;303419	303354;303591	-;-	1573	18	83	4	9	12	14	2	3	7
LOC115874064	NW_022145858.1;NW_022145858.1;NW_022145858.1;NW_022145858.1;NW_022145858.1;NW_022145858.1;NW_022145858.1	308171;310036;313784;316406;316587;319743;320164	308436;311046;313918;316534;316832;320157;320259	-;-;-;-;-;-;-	2298	359	1132	325	138	192	199	59	124	105
LOC115874065	NW_022145858.1;NW_022145858.1;NW_022145858.1;NW_022145858.1	326018;326492;327247;327640	326430;327175;327583;327826	-;-;-;-	1621	22	11	27	4	6	8	10	6	11
LOC115874066	NW_022145858.1;NW_022145858.1	330749;332405	332193;332492	-;-	1533	35	44	26	14	39	21	7	4	7
LOC115874067	NW_022145858.1;NW_022145858.1	345300;346203	345353;347659	+;+	1511	48	47	35	9	21	26	10	14	5
LOC115874068	NW_022145858.1;NW_022145858.1;NW_022145858.1;NW_022145858.1	639777;640463;640655;641129	640196;640592;641029;641222	+;+;+;+	1019	69	23	40	2	2	2	3	5	6
LOC115874069	NW_022145858.1;NW_022145858.1;NW_022145858.1;NW_022145858.1;NW_022145858.1	817206;817615;817844;818003;818254	817557;817679;817951;818177;818884	+;+;+;+;+	1331	0	0	0	0	0	0	0	0	0
LOC115874070	NW_022145858.1;NW_022145858.1	819315;822101	819423;823632	+;+	1641	34	47	53	14	17	23	5	7	3
LOC115874071	NW_022145858.1;NW_022145858.1	1015574;1015821	1015760;1016420	+;+	787	4	5	6	4	1	2	6	6	6
LOC115874072	NW_022145858.1;NW_022145858.1;NW_022145858.1;NW_022145858.1	1010427;1010955;1011159;1015135	1010896;1011100;1011389;1015324	-;-;-;-	1037	9	4	3	4	3	3	6	7	7
LOC115874073	NW_022145858.1;NW_022145858.1;NW_022145858.1;NW_022145858.1	1092044;1092299;1103991;1104241	1092199;1092599;1104167;1104342	-;-;-;-	736	96	101	58	71	41	52	42	71	47
LOC115874074	NW_022145858.1;NW_022145858.1;NW_022145858.1	1112159;1113587;1113772	1113227;1113710;1113921	-;-;-	1343	1	0	6	1	2	0	2	2	0
LOC115874075	NW_022145626.1;NW_022145626.1	837693;841884	838167;842853	+;+	1445	36	35	25	26	27	14	11	17	19
LOC115874076	NW_022145858.1;NW_022145858.1	1111997;1112314	1112225;1112570	+;+	486	0	0	1	0	0	0	0	0	0
LOC115874077	NW_022145858.1;NW_022145858.1	1120665;1126925	1121160;1127094	+;+	666	212	218	159	398	384	229	348	283	391
LOC115874078	NW_022145858.1;NW_022145858.1;NW_022145858.1;NW_022145858.1	1161793;1161993;1162178;1162491	1161879;1162046;1162427;1163712	+;+;+;+	1613	54	52	33	152	124	154	178	186	298
LOC115874079	NW_022145858.1;NW_022145858.1;NW_022145858.1;NW_022145858.1;NW_022145858.1;NW_022145858.1	1163841;1164342;1164682;1164959;1165357;1165648	1164277;1164625;1164899;1165031;1165544;1165728	-;-;-;-;-;-	1281	0	0	0	0	0	0	0	0	0
LOC115874080	NW_022145858.1;NW_022145858.1	1180472;1182061	1182000;1185146	+;+	4615	14	12	19	104	17	18	57	39	24
LOC115874081	NW_022145858.1;NW_022145858.1;NW_022145858.1;NW_022145858.1	1183376;1183524;1184519;1184957	1183506;1184456;1184899;1185049	-;-;-;-	1538	0	0	0	0	0	0	0	0	0
LOC115874082	NW_022145858.1;NW_022145858.1	334397;334912	334852;335325	+;+	870	2	6	0	1	0	2	1	0	0
LOC115874083	NW_022145626.1;NW_022145626.1;NW_022145626.1	1095223;1095422;1096080	1095364;1096020;1097948	+;+;+	2610	0	0	0	0	0	0	0	0	0
LOC115874084	NW_022145858.1	590715	592814	+	2100	25	2	11	0	2	0	2	0	7
LOC115874085	NW_022145858.1	701992	702324	+	333	0	0	0	0	0	0	0	0	0
LOC115874086	NW_022145858.1;NW_022145858.1	771655;773277	771796;773722	+;+	588	9	10	2	0	1	2	7	1	7
LOC115874087	NW_022145858.1	776406	776918	+	513	4	6	11	1	2	3	0	1	3
LOC115874088	NW_022145858.1;NW_022145858.1;NW_022145858.1;NW_022145858.1	825841;828186;828653;829270	825922;828509;828816;829878	+;+;+;+	1179	9	8	25	3	9	6	0	1	4
LOC115874089	NW_022145858.1;NW_022145858.1;NW_022145858.1;NW_022145858.1	833478;834362;835887;836548	834317;835818;836370;836892	+;+;+;+	3126	2	0	0	0	0	1	0	0	0
LOC115874090	NW_022145858.1;NW_022145858.1	899558;904020	900337;904113	-;-	874	2	3	3	3	2	1	5	7	6
LOC115874091	NW_022145858.1;NW_022145858.1;NW_022145858.1;NW_022145858.1;NW_022145858.1;NW_022145858.1	962268;962756;964110;965335;965927;967084	962484;963965;964183;965493;966061;967325	+;+;+;+;+;+	2037	18	6	4	7	4	8	7	0	4
LOC115874092	NW_022145858.1	1144131	1145462	-	1332	0	0	0	0	0	0	0	1	1
LOC115874093	NW_022145858.1;NW_022145858.1;NW_022145858.1	1180023;1180159;1189247	1180101;1180385;1189514	+;+;+	574	4	11	4	7	2	0	10	1	3
LOC115874094	NW_022145858.1	1196880	1197229	-	350	0	0	0	0	0	0	0	0	0
LOC115874095	NW_022145626.1;NW_022145626.1;NW_022145626.1;NW_022145626.1	1263784;1264967;1265514;1265705	1264728;1265091;1265645;1265980	-;-;-;-	1478	312	392	267	261	333	243	380	447	497
LOC115874096	NW_022145617.1;NW_022145617.1	274747;274966	274883;275281	+;+	453	6531	8290	4294	12597	13031	13743	10795	13613	17430
LOC115874097	NW_022145858.1	1269110	1269871	+	762	2	2	4	5	4	0	1	2	0
LOC115874098	NW_022145862.1;NW_022145862.1;NW_022145862.1;NW_022145862.1;NW_022145862.1	44;233;1267;3342;3563	167;365;1396;3514;3650	-;-;-;-;-	648	0	0	0	0	0	0	0	0	0
LOC115874099	NW_022145862.1;NW_022145862.1;NW_022145862.1;NW_022145862.1;NW_022145862.1;NW_022145862.1;NW_022145862.1;NW_022145862.1;NW_022145862.1;NW_022145862.1	8476;8751;11611;13205;13308;13346;13430;13736;14962;15211	8693;8880;11740;13305;13344;13382;13563;13932;15156;15344	-;-;-;-;-;-;-;-;-;-	1313	2	16	15	28	26	27	53	57	74
LOC115874100	NW_022145867.1;NW_022145867.1;NW_022145867.1	20183;31911;33591	20547;32096;33710	+;+;+	671	21	18	20	10	2	4	1	7	0
LOC115874101	NW_022145868.1;NW_022145868.1	1106557;1106784	1106709;1106827	+;+	197	193	170	173	281	443	361	297	327	386
LOC115874102	NW_022145868.1;NW_022145868.1;NW_022145868.1;NW_022145868.1;NW_022145868.1;NW_022145868.1;NW_022145868.1;NW_022145868.1;NW_022145868.1;NW_022145868.1;NW_022145868.1;NW_022145868.1;NW_022145868.1;NW_022145868.1;NW_022145868.1;NW_022145868.1;NW_022145868.1;NW_022145868.1;NW_022145868.1;NW_022145868.1;NW_022145868.1;NW_022145868.1;NW_022145868.1;NW_022145868.1;NW_022145868.1;NW_022145868.1;NW_022145…	354132;356757;356940;357260;357522;358974;359687;360929;361478;361953;362163;366445;369007;370279;371612;372473;373390;373592;373831;374329;374942;375356;375632;375917;376435;376873;378854;380085;380390;381154;382538;382828;383380;384479;385944;386916;387133;387675;388906;389652;390661;391283;392441;393047;393908;396483;397120;398459;399743;399942;400841;401950;403505;406778;408199;410268;412098;…	355123;356813;357102;357460;357719;359606;359995;361300;361892;362107;362450;366585;369282;370539;371803;372556;373404;373764;374058;374509;375204;375575;375809;376068;376609;377033;379159;380287;381096;381324;382763;383033;383661;384619;386151;387061;387459;387983;389306;389897;390798;391510;392455;393106;394177;396710;397230;398587;399862;400070;400978;402189;403642;406924;408309;410492;412208;…	-;-;-;-;-;-;-;-;-;-;-;-;-;-;-;-;-;-;-;-;-;-;-;-;-;-;-;-;-;-;-;-;-;-;-;-;-;-;-;-;-;-;-;-;-;-;-;-;-;-;-;-;-;-;-;-;-;-;-;-;-;-;-;-;-;-;-;-;-;-;-;-;-;-;-	14794	51924	50010	52390	26553	27501	29451	11595	12236	14287
LOC115874103	NW_022145868.1;NW_022145868.1;NW_022145868.1;NW_022145868.1;NW_022145868.1;NW_022145868.1;NW_022145868.1;NW_022145868.1	288976;293934;295974;302283;303236;304438;339325;348601	293870;293968;296086;302364;303407;304673;339403;348861	-;-;-;-;-;-;-;-	5873	5385	7225	5162	4167	3990	4287	6165	4807	6180
LOC115874104	NW_022145626.1;NW_022145626.1;NW_022145626.1;NW_022145626.1;NW_022145626.1;NW_022145626.1;NW_022145626.1;NW_022145626.1;NW_022145626.1;NW_022145626.1	110341;115256;205808;215160;247122;338781;347623;365814;372776;374393	110398;115411;205917;215315;247284;338942;347927;365972;372979;379497	+;+;+;+;+;+;+;+;+;+	6578	197	280	160	89	79	107	61	75	77
LOC115874105	NW_022145868.1;NW_022145868.1;NW_022145868.1;NW_022145868.1;NW_022145868.1;NW_022145868.1;NW_022145868.1;NW_022145868.1;NW_022145868.1;NW_022145868.1;NW_022145868.1;NW_022145868.1;NW_022145868.1;NW_022145868.1;NW_022145868.1;NW_022145868.1;NW_022145868.1;NW_022145868.1;NW_022145868.1;NW_022145868.1;NW_022145868.1;NW_022145868.1;NW_022145868.1;NW_022145868.1	8;10489;14804;17466;17685;21148;21935;23977;25530;26813;28259;29062;30203;32171;34711;172600;173554;177583;183376;201306;219901;226103;265280;278724	2711;10538;14918;17621;17901;21423;21997;24066;25586;26860;28368;29184;30311;32299;34840;172786;173752;177751;183533;201502;219948;226214;265591;278998	-;-;-;-;-;-;-;-;-;-;-;-;-;-;-;-;-;-;-;-;-;-;-;-	6034	1370	1809	1054	447	471	444	251	332	466
LOC115874106	NW_022145626.1	774230	774790	+	561	1	0	0	0	0	0	0	0	0
LOC115874107	NW_022145868.1;NW_022145868.1;NW_022145868.1;NW_022145868.1;NW_022145868.1;NW_022145868.1	131473;147961;158737;165237;166733;166886	131667;148175;158921;165451;166832;168227	+;+;+;+;+;+	2252	213	316	212	1038	403	561	310	267	543
LOC115874108	NW_022145868.1;NW_022145868.1;NW_022145868.1;NW_022145868.1;NW_022145868.1;NW_022145868.1	70916;83852;84264;85531;87851;88231	71149;84038;84475;85687;88018;88782	+;+;+;+;+;+	1510	1208	1231	803	876	1081	912	725	1085	1253
LOC115874109	NW_022145868.1;NW_022145868.1;NW_022145868.1;NW_022145868.1;NW_022145868.1;NW_022145868.1	48419;52912;61819;63214;66438;68338	48583;53188;62004;63319;66646;69272	+;+;+;+;+;+	1878	249	356	154	798	803	860	208	286	453
LOC115874110	NW_022145868.1;NW_022145868.1	194328;195558	194522;196628	-;-	1266	88	1	6	1	1	2	1	0	0
LOC115874111	NW_022145868.1;NW_022145868.1;NW_022145868.1	343607;348371;355842	343727;348479;356443	+;+;+	832	202	257	207	46	103	103	18	27	48
LOC115874112	NW_022145868.1;NW_022145868.1;NW_022145868.1;NW_022145868.1;NW_022145868.1;NW_022145868.1;NW_022145868.1	966946;968393;1044341;1046858;1049529;1052630;1056792	967298;968414;1044787;1047071;1049780;1052689;1057748	+;+;+;+;+;+;+	2305	3	16	17	16	8	11	19	9	21
LOC115874113	NW_022145626.1;NW_022145626.1;NW_022145626.1;NW_022145626.1;NW_022145626.1;NW_022145626.1;NW_022145626.1;NW_022145626.1;NW_022145626.1;NW_022145626.1;NW_022145626.1;NW_022145626.1	860567;871272;900468;905484;923541;938606;946689;957461;1023105;1048102;1086878;1111984	860721;873020;900670;905608;923646;938858;946876;957642;1023248;1048350;1087499;1112249	-;-;-;-;-;-;-;-;-;-;-;-	4242	1519	1610	1345	259	294	315	71	92	83
LOC115874114	NW_022145868.1;NW_022145868.1	1065701;1067144	1067084;1067728	-;-	1969	1283	1469	1164	1883	1840	1571	2109	2181	2230
LOC115874115	NW_022145868.1;NW_022145868.1;NW_022145868.1;NW_022145868.1;NW_022145868.1;NW_022145868.1	1068438;1068615;1068794;1069018;1069421;1069621	1068558;1068740;1068964;1069348;1069564;1069822	-;-;-;-;-;-	1095	586	662	464	659	657	485	783	749	937
LOC115874116	NW_022145868.1;NW_022145868.1	1069838;1070008	1069954;1070610	+;+	720	765	949	561	1520	1471	1313	2142	2265	2491
LOC115874117	NW_022145868.1;NW_022145868.1;NW_022145868.1;NW_022145868.1;NW_022145868.1;NW_022145868.1	1074223;1075277;1075590;1075786;1075976;1076739	1075216;1075532;1075727;1075921;1076239;1077283	-;-;-;-;-;-	2333	763	889	672	1016	1036	843	1656	1634	1712
LOC115874118	NW_022145868.1;NW_022145868.1;NW_022145868.1;NW_022145868.1;NW_022145868.1;NW_022145868.1;NW_022145868.1;NW_022145868.1	1077856;1078131;1082196;1092614;1093009;1093325;1093546;1093743	1078071;1078366;1082744;1092768;1093267;1093487;1093681;1094411	-;-;-;-;-;-;-;-	2383	1644	1741	1377	1604	1667	1298	1975	1907	2177
LOC115874119	NW_022145868.1;NW_022145868.1;NW_022145868.1;NW_022145868.1	1094569;1094845;1095272;1095463	1094773;1095210;1095402;1095707	+;+;+;+	947	1061	1286	962	1697	1603	1467	2444	2285	2527
LOC115874120	NW_022145868.1;NW_022145868.1;NW_022145868.1	1095842;1099090;1099396	1096208;1099290;1099444	-;-;-	617	243	204	183	89	92	79	49	45	106
LOC115874121	NW_022145868.1;NW_022145868.1;NW_022145868.1;NW_022145868.1	1112633;1113474;1113738;1113892	1113413;1113678;1113844;1114039	-;-;-;-	1241	0	0	0	0	0	0	0	0	0
LOC115874122	NW_022145868.1;NW_022145868.1;NW_022145868.1;NW_022145868.1	1111315;1111917;1112194;1112362	1111753;1112136;1112304;1112593	+;+;+;+	1002	2	0	0	0	0	0	0	0	0
LOC115874123	NW_022145868.1	780525	780956	-	432	0	0	0	0	0	0	0	0	0
LOC115874124	NW_022145868.1;NW_022145868.1;NW_022145868.1;NW_022145868.1;NW_022145868.1;NW_022145868.1;NW_022145868.1;NW_022145868.1;NW_022145868.1	1125062;1126528;1126998;1127853;1131534;1131719;1135343;1135819;1137231	1125127;1126783;1127263;1128109;1131666;1131840;1135524;1135985;1137363	-;-;-;-;-;-;-;-;-	1582	188	167	422	1	166	257	55	73	147
LOC115874125	NW_022145869.1;NW_022145869.1;NW_022145869.1;NW_022145869.1;NW_022145869.1;NW_022145869.1	21322;25547;25770;28455;28587;30572	21536;25709;25960;28584;28606;30773	-;-;-;-;-;-	921	80	120	47	24	35	67	42	26	29
LOC115874126	NW_022145870.1	52298	52765	-	468	0	0	0	0	0	0	0	0	0
LOC115874127	NW_022145870.1	71970	72347	-	378	0	0	0	0	0	0	0	0	0
LOC115874128	NW_022145870.1	80111	81604	-	1494	0	0	0	0	0	0	0	0	0
LOC115874129	NW_022145870.1	155884	156621	-	738	0	0	0	0	0	0	0	0	0
LOC115874130	NW_022145626.1;NW_022145626.1;NW_022145626.1	1220255;1259412;1260732	1220516;1259573;1261042	+;+;+	735	0	2	52	156	133	90	74	148	65
LOC115874131	NW_022145870.1	164728	165367	-	640	0	0	0	0	0	0	0	0	0
LOC115874132	NW_022145870.1;NW_022145870.1;NW_022145870.1;NW_022145870.1;NW_022145870.1	45800;47788;48584;48738;49022	47731;48516;48658;48968;50781	-;-;-;-;-	4727	0	0	0	0	0	0	0	0	0
LOC115874133	NW_022145870.1;NW_022145870.1;NW_022145870.1	15278;15366;16792	15315;15595;18206	-;-;-	1683	0	0	1	2	2	0	0	0	1
LOC115874134	NW_022145871.1;NW_022145871.1;NW_022145871.1;NW_022145871.1	64295;64496;64684;64989	64437;64630;64940;65050	-;-;-;-	597	14	17	10	4	3	8	9	7	5
LOC115874135	NW_022145871.1;NW_022145871.1;NW_022145871.1	124250;124361;125088	124275;124493;125212	+;+;+	284	0	0	0	2	0	0	0	0	0
LOC115874136	NW_022145871.1;NW_022145871.1	125078;125584	125512;125642	-;-	494	6	0	4	2	3	2	0	1	1
LOC115874137	NW_022145871.1	70192	71355	-	1164	0	0	0	0	0	0	0	0	0
LOC115874138	NW_022145871.1;NW_022145871.1;NW_022145871.1;NW_022145871.1;NW_022145871.1;NW_022145871.1;NW_022145871.1;NW_022145871.1;NW_022145871.1	12077;12427;12721;12972;13228;13400;13579;13823;14008	12323;12666;12920;13171;13349;13526;13771;13952;14388	+;+;+;+;+;+;+;+;+	1840	3751	4322	2721	3057	3042	2358	3229	3510	4023
LOC115874139	NW_022145871.1;NW_022145871.1	60289;62752	62704;63236	-;-	2901	590	657	551	355	352	334	276	263	365
LOC115874140	NW_022145871.1;NW_022145871.1;NW_022145871.1;NW_022145871.1;NW_022145871.1;NW_022145871.1;NW_022145871.1;NW_022145871.1;NW_022145871.1;NW_022145871.1;NW_022145871.1;NW_022145871.1	87361;97284;98287;98817;105014;105219;110671;114492;114744;115611;115853;116883	87498;97827;98607;98956;105163;105363;110762;114683;114888;115791;116822;117375	+;+;+;+;+;+;+;+;+;+;+;+	3511	11544	11306	12785	2028	2606	2563	1657	1858	2000
LOC115874141	NW_022145617.1;NW_022145617.1;NW_022145617.1;NW_022145617.1;NW_022145617.1;NW_022145617.1;NW_022145617.1;NW_022145617.1;NW_022145617.1;NW_022145617.1;NW_022145617.1;NW_022145617.1;NW_022145617.1;NW_022145617.1;NW_022145617.1;NW_022145617.1;NW_022145617.1;NW_022145617.1;NW_022145617.1;NW_022145617.1;NW_022145617.1;NW_022145617.1;NW_022145617.1;NW_022145617.1;NW_022145617.1;NW_022145617.1;NW_022145…	299392;325252;327168;339721;340043;342054;345340;345558;345737;346923;347127;347305;347578;348019;348203;350306;350652;350904;351107;355982;356333;358285;358728;359034;359323;361381;363071;363377;364988;365922;367024;375403	299740;325483;327404;339936;340149;342250;345493;345669;345907;347062;347245;347429;347814;348152;348383;350411;350840;351006;351252;356123;356427;358372;358977;359262;359508;361564;363315;363556;365210;366144;368258;376002	+;+;+;+;+;+;+;+;+;+;+;+;+;+;+;+;+;+;+;+;+;+;+;+;+;+;+;+;+;+;+;+	7135	2906	3182	2818	1915	2156	1931	2367	2255	2680
LOC115874142	NW_022145629.1;NW_022145629.1;NW_022145629.1	12209;26244;47366	17308;26327;47475	-;-;-	5294	40	22	40	14	15	12	7	8	8
LOC115874143	NW_022145871.1;NW_022145871.1;NW_022145871.1;NW_022145871.1;NW_022145871.1;NW_022145871.1	87505;87868;88120;93719;94106;94361	87820;88059;88316;93947;94303;94735	-;-;-;-;-;-	1507	85	163	94	298	360	205	749	692	682
LOC115874144	NW_022145871.1;NW_022145871.1	111580;113552	111938;113614	-;-	422	0	0	0	0	0	0	0	0	0
LOC115874145	NW_022145871.1;NW_022145871.1;NW_022145871.1;NW_022145871.1;NW_022145871.1;NW_022145871.1;NW_022145871.1;NW_022145871.1;NW_022145871.1;NW_022145871.1;NW_022145871.1	129779;130393;131056;131212;131420;131690;132100;134671;134839;135112;135327	130339;131003;131154;131370;131636;131850;132312;134786;135058;135273;135555	+;+;+;+;+;+;+;+;+;+;+	2748	1901	2225	1721	1619	1632	1393	2009	1792	2403
LOC115874146	NW_022145871.1;NW_022145871.1;NW_022145871.1;NW_022145871.1;NW_022145871.1;NW_022145871.1;NW_022145871.1;NW_022145871.1	135364;135792;136460;138676;138928;139160;139323;139957	135739;135982;136772;138874;139108;139268;139891;140198	-;-;-;-;-;-;-;-	2180	518	204	249	174	143	170	115	176	185
LOC115874147	NW_022145871.1;NW_022145871.1;NW_022145871.1;NW_022145871.1;NW_022145871.1;NW_022145871.1	151304;152633;152901;153117;153341;153640	152562;152851;153068;153287;153585;154621	-;-;-;-;-;-	3044	2306	3030	1919	4406	4862	4118	3901	3965	4480
LOC115874148	NW_022145871.1;NW_022145871.1;NW_022145871.1;NW_022145871.1;NW_022145871.1;NW_022145871.1;NW_022145871.1;NW_022145871.1;NW_022145871.1;NW_022145871.1;NW_022145871.1;NW_022145871.1;NW_022145871.1;NW_022145871.1;NW_022145871.1;NW_022145871.1;NW_022145871.1;NW_022145871.1;NW_022145871.1	155970;156539;156756;157082;157215;157408;157731;157994;158144;158309;159005;159124;159380;164617;164798;172976;173133;173353;176112	156177;156696;156951;157159;157355;157662;157941;158076;158251;158464;159061;159316;159459;164735;164918;173076;173271;173433;176769	+;+;+;+;+;+;+;+;+;+;+;+;+;+;+;+;+;+;+	3143	4933	5554	4603	3879	4118	3826	3995	4103	4427
LOC115874149	NW_022145871.1;NW_022145871.1;NW_022145871.1;NW_022145871.1;NW_022145871.1;NW_022145871.1;NW_022145871.1;NW_022145871.1;NW_022145871.1;NW_022145871.1;NW_022145871.1;NW_022145871.1;NW_022145871.1;NW_022145871.1;NW_022145871.1;NW_022145871.1;NW_022145871.1;NW_022145871.1	202770;203239;203456;203660;203858;210145;210463;212479;212752;217764;218015;218574;227512;229261;229501;229658;232335;232499	202962;203395;203600;203800;204045;210388;210631;212614;212884;217955;218166;218804;227695;229443;229586;229749;232394;233195	+;+;+;+;+;+;+;+;+;+;+;+;+;+;+;+;+;+	3383	2083	2329	1887	1917	1810	1514	2953	3228	3358
LOC115874150	NW_022145629.1	53462	54712	+	1251	0	0	0	0	0	0	1	1	3
LOC115874151	NW_022145871.1;NW_022145871.1;NW_022145871.1;NW_022145871.1;NW_022145871.1;NW_022145871.1	191168;191817;192492;192674;192927;193740	191758;192049;192617;192862;193010;193935	+;+;+;+;+;+	1419	418	571	317	541	713	503	1023	1071	1209
LOC115874152	NW_022145871.1;NW_022145871.1;NW_022145871.1;NW_022145871.1;NW_022145871.1;NW_022145871.1;NW_022145871.1;NW_022145871.1;NW_022145871.1;NW_022145871.1;NW_022145871.1;NW_022145871.1;NW_022145871.1;NW_022145871.1;NW_022145871.1;NW_022145871.1;NW_022145871.1;NW_022145871.1;NW_022145871.1;NW_022145871.1;NW_022145871.1;NW_022145871.1;NW_022145871.1;NW_022145871.1;NW_022145871.1;NW_022145871.1;NW_022145…	237822;246887;247121;247347;248155;253284;253506;256772;257027;257239;273398;273584;273770;275071;276076;276360;276731;291571;297406;297528;297794;298000;298137;298369;298549;302955;307371;307569;307860;308270;308551;308873	240331;247061;247291;247473;248341;253410;253682;256967;257186;257363;273527;273715;273945;275240;276174;276428;276913;291834;297471;297681;297935;298078;298277;298496;298694;303045;307503;307797;308214;308415;308852;309177	-;-;-;-;-;-;-;-;-;-;-;-;-;-;-;-;-;-;-;-;-;-;-;-;-;-;-;-;-;-;-;-	7595	5086	5635	5003	3150	3048	2930	3633	3696	4492
LOC115874153	NW_022145871.1;NW_022145871.1	325200;325903	325852;327087	+;+	1838	1127	1600	1239	1859	2080	1851	3274	3261	3520
LOC115874154	NW_022145871.1;NW_022145871.1	341787;344983	344868;345575	-;-	3675	1	0	0	0	0	1	0	0	0
LOC115874155	NW_022145871.1;NW_022145871.1;NW_022145871.1;NW_022145871.1;NW_022145871.1	341648;341742;342220;342501;343098	341738;342128;342444;343042;343408	+;+;+;+;+	1556	0	0	1	0	0	1	0	0	0
LOC115874156	NW_022145871.1;NW_022145871.1;NW_022145871.1;NW_022145871.1;NW_022145871.1;NW_022145871.1	324351;325160;327423;327513;327786;328012	324819;325198;327460;327732;327944;328362	+;+;+;+;+;+	1276	233	231	184	183	242	195	181	171	251
LOC115874157	NW_022145871.1;NW_022145871.1;NW_022145871.1;NW_022145871.1;NW_022145871.1;NW_022145871.1;NW_022145871.1	327491;348519;348740;349439;349605;349928;350188	327737;348686;348838;349549;349876;350167;350497	-;-;-;-;-;-;-	1447	1269	1461	859	1096	1115	854	1842	1814	2239
LOC115874158	NW_022145871.1;NW_022145871.1;NW_022145871.1	310148;311562;329157	310177;311564;330449	+;+;+	1326	9	6	2	1	1	5	1	1	0
LOC115874159	NW_022145871.1	71390	72088	-	699	1	2	0	0	0	1	0	0	0
LOC115874160	NW_022145872.1;NW_022145872.1;NW_022145872.1	34917;35087;35236	34976;35187;35288	-;-;-	214	0	0	0	0	0	0	0	0	0
LOC115874161	NW_022145875.1	36648	37475	-	828	0	0	0	0	0	0	0	0	0
LOC115874162	NW_022145875.1;NW_022145875.1;NW_022145875.1;NW_022145875.1	61515;62013;62353;62848	61685;62296;62790;62977	-;-;-;-	1023	0	4	0	0	0	0	1	0	0
LOC115874163	NW_022145875.1;NW_022145875.1;NW_022145875.1;NW_022145875.1;NW_022145875.1	48673;48842;49335;49750;49865	48782;49279;49478;49807;52278	-;-;-;-;-	3164	12	5	3	6	2	7	11	18	6
LOC115874164	NW_022145629.1	113623	114273	+	651	1	3	0	1	0	0	4	0	0
LOC115874165	NW_022145875.1;NW_022145875.1	30490;30924	30872;31089	+;+	549	0	0	0	0	0	0	0	0	0
LOC115874166	NW_022145876.1;NW_022145876.1;NW_022145876.1;NW_022145876.1;NW_022145876.1;NW_022145876.1;NW_022145876.1;NW_022145876.1;NW_022145876.1;NW_022145876.1;NW_022145876.1;NW_022145876.1;NW_022145876.1;NW_022145876.1;NW_022145876.1;NW_022145876.1;NW_022145876.1;NW_022145876.1;NW_022145876.1;NW_022145876.1;NW_022145876.1;NW_022145876.1;NW_022145876.1	50315;52745;56964;60867;63577;65123;65326;68774;69188;71890;72502;75085;81742;81798;81850;86285;94429;100628;100902;101052;104508;108732;113661	50491;53193;57701;61118;63702;65323;65392;69027;69331;72246;72536;75245;81795;81847;81960;86450;94873;100838;101010;101076;104755;109046;113786	-;-;-;-;-;-;-;-;-;-;-;-;-;-;-;-;-;-;-;-;-;-;-	4821	325	430	293	122	107	114	41	28	92
LOC115874167	NW_022145876.1;NW_022145876.1;NW_022145876.1;NW_022145876.1	115488;117429;121701;122588	115983;117612;121863;122625	-;-;-;-	881	0	0	0	0	0	0	0	0	0
LOC115874168	NW_022145876.1	140015	140398	+	384	0	1	1	0	0	0	0	0	0
LOC115874169	NW_022145876.1;NW_022145876.1;NW_022145876.1;NW_022145876.1;NW_022145876.1;NW_022145876.1;NW_022145876.1;NW_022145876.1;NW_022145876.1;NW_022145876.1;NW_022145876.1;NW_022145876.1;NW_022145876.1;NW_022145876.1;NW_022145876.1;NW_022145876.1;NW_022145876.1;NW_022145876.1	232172;233139;235579;237636;242042;246462;247462;247945;249177;253367;253655;256658;268183;274489;274567;277633;277773;277934	232463;233288;235700;237771;242315;246644;247616;248239;249376;253598;253791;256794;268388;274564;274673;277714;277875;278396	-;-;-;-;-;-;-;-;-;-;-;-;-;-;-;-;-;-	3350	72	100	75	90	50	44	47	18	93
LOC115874170	NW_022145876.1	538731	539228	-	498	0	0	0	0	0	0	0	0	0
LOC115874171	NW_022145876.1	545378	546115	+	738	0	0	0	0	0	0	0	0	0
LOC115874172	NW_022145876.1;NW_022145876.1	201637;207209	201660;211780	+;+	4596	3	0	0	3	0	0	0	0	1
LOC115874173	NW_022145876.1;NW_022145876.1;NW_022145876.1;NW_022145876.1;NW_022145876.1;NW_022145876.1;NW_022145876.1;NW_022145876.1;NW_022145876.1;NW_022145876.1;NW_022145876.1;NW_022145876.1;NW_022145876.1	278222;278693;278949;279148;279533;279757;280014;280259;282844;283037;285984;286246;286530	278639;278897;279097;279480;279701;279957;280205;280521;282979;283335;286186;286474;286822	+;+;+;+;+;+;+;+;+;+;+;+;+	3090	2380	2883	2189	2250	2511	2131	2489	2585	2549
LOC115874174	NW_022145876.1;NW_022145876.1;NW_022145876.1	298127;299383;424890	298539;299487;425022	+;+;+	651	5	0	2	0	0	2	2	0	1
LOC115874175	NW_022145629.1;NW_022145629.1;NW_022145629.1;NW_022145629.1	62150;62339;62582;65325	62237;62523;62973;65413	+;+;+;+	754	9	7	16	11	9	12	6	3	8
LOC115874176	NW_022145876.1;NW_022145876.1;NW_022145876.1;NW_022145876.1	530447;532554;532759;533272	531716;532701;533196;537158	+;+;+;+	5743	6	5	2	1	0	9	4	3	3
LOC115874177	NW_022145879.1;NW_022145879.1;NW_022145879.1;NW_022145879.1;NW_022145879.1;NW_022145879.1;NW_022145879.1;NW_022145879.1;NW_022145879.1;NW_022145879.1;NW_022145879.1;NW_022145879.1;NW_022145879.1;NW_022145879.1;NW_022145879.1;NW_022145879.1;NW_022145879.1;NW_022145879.1;NW_022145879.1;NW_022145879.1;NW_022145879.1;NW_022145879.1;NW_022145879.1;NW_022145879.1;NW_022145879.1	1678;1902;6172;6499;11675;11973;15561;15843;16125;16176;16483;16589;16710;16973;17174;17523;22007;22252;23147;23492;25657;32841;33149;36394;36593	1846;2078;6442;6728;11891;12291;15787;16065;16174;16300;16586;16675;16923;17112;17470;17676;22250;23144;23425;23704;25906;33080;33316;36535;36742	+;+;+;+;+;+;+;+;+;+;+;+;+;+;+;+;+;+;+;+;+;+;+;+;+	5583	31	20	22	3	5	4	5	8	12
LOC115874178	NW_022145881.1	17091	17690	-	600	0	0	0	0	0	0	0	0	0
LOC115874179	NW_022145882.1;NW_022145882.1;NW_022145882.1	4202;5056;5544	4340;5207;5745	-;-;-	493	5	9	7	0	0	0	0	0	0
LOC115874180	NW_022145884.1;NW_022145884.1;NW_022145884.1	639079;639769;640027	639182;639976;640512	+;+;+	798	0	0	0	0	0	0	0	0	0
LOC115874181	NW_022145884.1;NW_022145884.1;NW_022145884.1	754562;777404;777544	754961;777497;777974	+;+;+	925	0	1	0	0	0	0	0	0	0
LOC115874182	NW_022145884.1;NW_022145884.1	839721;840810	840757;841027	-;-	1255	1	0	0	0	0	1	1	0	0
LOC115874183	NW_022145884.1;NW_022145884.1;NW_022145884.1;NW_022145884.1;NW_022145884.1;NW_022145884.1	891269;891791;892058;892504;895162;895259	891549;891998;892218;892620;895201;895274	-;-;-;-;-;-	823	1	8	3	2	0	2	2	3	1
LOC115874184	NW_022145884.1;NW_022145884.1;NW_022145884.1;NW_022145884.1;NW_022145884.1	924074;924599;924890;925290;928197	924351;924806;925050;925406;928233	-;-;-;-;-	801	1	2	0	0	2	3	1	6	4
LOC115874185	NW_022145884.1;NW_022145884.1;NW_022145884.1	1529416;1530069;1533562	1530015;1530604;1533619	+;+;+	1194	0	1	0	3	0	1	1	0	0
LOC115874186	NW_022145629.1;NW_022145629.1;NW_022145629.1	132279;132451;132678	132404;132620;132733	-;-;-	352	0	1	0	0	1	1	0	0	0
LOC115874187	NW_022145884.1;NW_022145884.1;NW_022145884.1;NW_022145884.1;NW_022145884.1;NW_022145884.1;NW_022145884.1;NW_022145884.1;NW_022145884.1;NW_022145884.1;NW_022145884.1;NW_022145884.1;NW_022145884.1;NW_022145884.1;NW_022145884.1;NW_022145884.1	1692541;1694374;1694600;1696706;1696961;1699679;1700263;1703203;1704132;1707458;1707652;1707903;1708129;1709828;1710609;1710873	1692753;1694540;1694741;1696832;1697074;1700110;1700283;1703421;1704307;1707589;1707740;1708061;1708284;1709949;1710793;1710953	+;+;+;+;+;+;+;+;+;+;+;+;+;+;+;+	2535	541	840	756	144	336	161	404	634	538
LOC115874188	NW_022145884.1;NW_022145884.1;NW_022145884.1	1711615;1713744;1716878	1711634;1713939;1716986	-;-;-	325	8	8	3	6	6	4	5	8	6
LOC115874189	NW_022145884.1;NW_022145884.1;NW_022145884.1	72835;73862;85774	73037;74075;85848	-;-;-	492	0	0	0	13	0	10	0	7	0
LOC115874190	NW_022145884.1;NW_022145884.1;NW_022145884.1	322409;322957;323181	322659;323093;323224	-;-;-	432	2	2	2	0	0	0	0	1	1
LOC115874191	NW_022145884.1;NW_022145884.1;NW_022145884.1	470219;475122;583897	470665;475309;584439	-;-;-	1178	5	6	6	5	3	4	1	1	3
LOC115874192	NW_022145884.1;NW_022145884.1;NW_022145884.1;NW_022145884.1;NW_022145884.1;NW_022145884.1;NW_022145884.1;NW_022145884.1;NW_022145884.1;NW_022145884.1;NW_022145884.1;NW_022145884.1;NW_022145884.1;NW_022145884.1;NW_022145884.1	1104209;1154842;1155559;1158845;1159945;1198296;1230770;1270852;1293200;1324430;1334132;1353932;1358785;1381636;1522346	1104516;1155006;1155729;1159033;1160115;1198589;1230929;1270982;1293344;1324581;1334338;1354048;1358999;1381768;1522601	-;-;-;-;-;-;-;-;-;-;-;-;-;-;-	2814	60	74	84	28	23	18	9	6	7
LOC115874193	NW_022145884.1;NW_022145884.1	1108960;1110842	1109553;1111200	+;+	953	0	0	0	0	3	0	0	0	0
LOC115874194	NW_022145884.1;NW_022145884.1;NW_022145884.1	1506671;1511992;1512698	1507000;1512276;1512800	-;-;-	718	0	0	0	0	0	0	0	2	0
LOC115874195	NW_022145884.1;NW_022145884.1;NW_022145884.1	27621;39889;46489	27741;40151;47230	+;+;+	1126	4	1	0	0	1	0	1	2	0
LOC115874196	NW_022145629.1;NW_022145629.1;NW_022145629.1	123115;123177;123381	123169;123328;124837	+;+;+	1664	0	0	0	0	0	0	0	0	0
LOC115874197	NW_022145884.1	608571	609038	+	468	0	0	0	0	0	0	0	0	0
LOC115874198	NW_022145885.1;NW_022145885.1;NW_022145885.1;NW_022145885.1;NW_022145885.1;NW_022145885.1;NW_022145885.1;NW_022145885.1;NW_022145885.1;NW_022145885.1;NW_022145885.1;NW_022145885.1;NW_022145885.1;NW_022145885.1;NW_022145885.1;NW_022145885.1;NW_022145885.1;NW_022145885.1	218776;219245;223064;223386;227645;230008;232401;235234;238583;239677;240143;241242;243270;243525;245922;247935;248189;349466	218952;219391;223231;223586;227837;230129;232527;235442;238640;239693;240286;241406;243467;243726;246061;248061;248423;349628	-;-;-;-;-;-;-;-;-;-;-;-;-;-;-;-;-;-	2793	27	71	50	24	22	24	4	18	8
LOC115874199	NW_022145885.1;NW_022145885.1;NW_022145885.1;NW_022145885.1;NW_022145885.1;NW_022145885.1;NW_022145885.1;NW_022145885.1;NW_022145885.1;NW_022145885.1;NW_022145885.1;NW_022145885.1	61549;78943;79125;81791;82176;82602;82831;83047;83253;83519;83884;84670	62086;79067;79346;82119;82265;82770;82969;83197;83465;83826;84619;84891	-;-;-;-;-;-;-;-;-;-;-;-	3242	2532	3178	2386	3608	3405	3063	3947	4063	4543
LOC115874200	NW_022145885.1;NW_022145885.1;NW_022145885.1;NW_022145885.1;NW_022145885.1	85093;85221;85430;85692;85906	85164;85375;85640;85854;86215	+;+;+;+;+	911	1150	1474	905	1604	1655	1408	1830	1742	2052
LOC115874201	NW_022145885.1;NW_022145885.1;NW_022145885.1;NW_022145885.1;NW_022145885.1;NW_022145885.1;NW_022145885.1;NW_022145885.1	88583;89535;94640;95267;96115;100473;107844;115258	88852;89654;94772;95430;96340;100707;108021;115442	-;-;-;-;-;-;-;-	1511	171	231	135	25	20	25	17	15	18
LOC115874202	NW_022145629.1;NW_022145629.1;NW_022145629.1	130963;131117;131277	131065;131224;131354	+;+;+	289	0	2	0	0	0	0	0	0	0
LOC115874203	NW_022145885.1;NW_022145885.1;NW_022145885.1	87529;87952;88252	87729;88151;88586	+;+;+	736	7825	9400	6134	5052	4873	4483	4950	5087	5948
LOC115874204	NW_022145885.1;NW_022145885.1;NW_022145885.1;NW_022145885.1;NW_022145885.1;NW_022145885.1;NW_022145885.1;NW_022145885.1;NW_022145885.1;NW_022145885.1;NW_022145885.1	136813;139582;141243;146791;151583;154728;165145;166088;171242;180907;189375	137821;139669;141443;147113;151784;154770;165386;166198;171469;181139;189900	-;-;-;-;-;-;-;-;-;-;-	3206	51	37	79	19	25	42	30	27	29
LOC115874205	NW_022145885.1;NW_022145885.1;NW_022145885.1	207425;207815;208241	207680;208066;209405	-;-;-	1673	5	13	15	8	6	469	1	0	1
LOC115874206	NW_022145885.1;NW_022145885.1;NW_022145885.1	202826;205007;214808	203378;205342;215199	+;+;+	1281	25	25	18	4	1	5	6	8	5
LOC115874207	NW_022145885.1;NW_022145885.1;NW_022145885.1;NW_022145885.1;NW_022145885.1;NW_022145885.1;NW_022145885.1;NW_022145885.1;NW_022145885.1	254198;254468;255256;255748;256092;256334;264565;264750;265163	254334;255084;255470;256029;256272;256501;264748;264797;265402	+;+;+;+;+;+;+;+;+	2072	192	156	101	3	7	26	17	11	23
LOC115874208	NW_022145629.1;NW_022145629.1;NW_022145629.1	125236;128997;132242	125248;128999;132321	+;+;+	96	0	1	0	0	0	0	0	0	2
LOC115874209	NW_022145885.1;NW_022145885.1;NW_022145885.1;NW_022145885.1	362734;403578;415901;422608	362945;403724;416326;422674	+;+;+;+	852	23	35	49	83	56	45	51	64	86
LOC115874212	NW_022145886.1;NW_022145886.1;NW_022145886.1;NW_022145886.1;NW_022145886.1;NW_022145886.1;NW_022145886.1;NW_022145886.1;NW_022145886.1	79690;80153;82640;82691;82767;82979;89579;89909;90133	79832;80259;82689;82765;82888;83091;89719;90071;90439	+;+;+;+;+;+;+;+;+	1221	0	2	0	8	11	8	3	14	13
LOC115874213	NW_022145886.1;NW_022145886.1;NW_022145886.1;NW_022145886.1	76358;76720;77247;78378	76525;76910;77391;78736	+;+;+;+	863	1	0	0	0	0	0	0	0	0
LOC115874214	NW_022145887.1	44505	44921	+	417	0	0	0	0	0	0	0	0	0
LOC115874215	NW_022145887.1	268165	268851	+	687	0	0	0	0	0	0	0	0	0
LOC115874216	NW_022145633.1;NW_022145633.1	195202;195742	195499;196026	+;+	583	0	0	0	0	0	0	0	1	0
LOC115874217	NW_022145887.1;NW_022145887.1;NW_022145887.1;NW_022145887.1;NW_022145887.1;NW_022145887.1;NW_022145887.1;NW_022145887.1;NW_022145887.1	312438;360431;362210;362276;362507;366100;366265;368650;372838	312514;360553;362216;362323;362622;366196;366339;368964;372982	+;+;+;+;+;+;+;+;+	1003	33	32	7	10	20	18	12	16	21
LOC115874218	NW_022145887.1;NW_022145887.1;NW_022145887.1;NW_022145887.1	73084;83833;196294;243911	73353;84411;196513;244736	+;+;+;+	1895	141	110	161	47	35	32	10	7	13
LOC115874219	NW_022145887.1;NW_022145887.1;NW_022145887.1;NW_022145887.1	223097;228033;231019;235280	223582;228176;231186;235512	-;-;-;-	1031	520	736	660	390	296	434	156	187	237
LOC115874220	NW_022145887.1;NW_022145887.1;NW_022145887.1;NW_022145887.1	166056;166509;167318;175037	166182;166661;167410;175109	-;-;-;-	446	0	0	0	0	0	0	0	0	0
LOC115874221	NW_022145888.1	85116	85604	+	489	0	0	0	0	0	0	0	0	0
LOC115874222	NW_022145633.1;NW_022145633.1	55160;55690	55635;56504	-;-	1291	43	39	90	0	4	1	0	0	0
LOC115874223	NW_022145888.1;NW_022145888.1;NW_022145888.1	130346;130760;135939	130714;130978;135974	+;+;+	624	0	0	0	0	0	0	0	0	0
LOC115874224	NW_022145888.1	259280	260227	+	948	0	0	0	0	0	0	0	0	0
LOC115874225	NW_022145888.1;NW_022145888.1	286202;286720	286598;286879	-;-	557	0	0	0	0	0	0	0	0	0
LOC115874226	NW_022145888.1;NW_022145888.1	284995;285649	285173;285838	+;+	369	0	0	0	0	0	0	0	0	0
LOC115874227	NW_022145888.1;NW_022145888.1	407538;409566	409514;410015	+;+	2427	0	0	0	5	0	0	1	1	0
LOC115874228	NW_022145633.1;NW_022145633.1;NW_022145633.1;NW_022145633.1	45803;46079;46235;46475	46026;46182;46410;46886	+;+;+;+	916	5	9	12	28	29	14	26	12	18
LOC115874229	NW_022145888.1;NW_022145888.1	416659;417391	416971;421249	+;+	4172	0	0	0	0	0	0	0	0	0
LOC115874230	NW_022145889.1;NW_022145889.1;NW_022145889.1;NW_022145889.1	141973;142288;142503;151243	142233;142447;142805;151424	+;+;+;+	906	0	0	0	0	0	0	0	0	0
LOC115874231	NW_022145889.1;NW_022145889.1	413716;425916	413994;426748	+;+	1112	2	9	3	1	0	4	0	1	1
LOC115874232	NW_022145889.1;NW_022145889.1;NW_022145889.1;NW_022145889.1;NW_022145889.1;NW_022145889.1;NW_022145889.1	42980;51421;53812;61867;77722;86896;104948	43212;51506;53957;62029;78024;87137;105833	+;+;+;+;+;+;+	2059	1478	1692	1906	2939	2630	2455	6000	4367	5837
LOC115874233	NW_022145889.1;NW_022145889.1	90123;91241	91183;91354	-;-	1175	6	4	2	2	2	2	4	7	3
LOC115874234	NW_022145889.1;NW_022145889.1;NW_022145889.1;NW_022145889.1;NW_022145889.1;NW_022145889.1;NW_022145889.1;NW_022145889.1;NW_022145889.1;NW_022145889.1;NW_022145889.1;NW_022145889.1	167559;237395;237567;246262;263656;275071;278155;288793;288983;292399;294770;296391	167818;237505;237738;246391;263894;275205;278262;288981;289036;292654;294996;297763	+;+;+;+;+;+;+;+;+;+;+;+	3254	691	545	650	355	435	412	372	315	326
LOC115874235	NW_022145889.1;NW_022145889.1;NW_022145889.1;NW_022145889.1;NW_022145889.1;NW_022145889.1;NW_022145889.1;NW_022145889.1;NW_022145889.1;NW_022145889.1	516212;519112;519315;519444;519649;523920;525160;526718;527389;541411	517215;519258;519384;519592;519838;524575;526644;526885;527495;541530	-;-;-;-;-;-;-;-;-;-	4096	1575	1691	1362	2383	2271	2174	3393	3499	3909
LOC115874236	NW_022145633.1;NW_022145633.1	142742;143812	143691;144467	+;+	1606	29	50	56	18	20	32	18	3	2
LOC115874237	NW_022145889.1;NW_022145889.1;NW_022145889.1	476935;478125;480352	477611;478294;480950	+;+;+	1446	45	44	36	0	2	5	0	4	0
LOC115874238	NW_022145889.1;NW_022145889.1;NW_022145889.1;NW_022145889.1;NW_022145889.1;NW_022145889.1;NW_022145889.1;NW_022145889.1;NW_022145889.1;NW_022145889.1	463101;466172;472001;472218;486703;487061;488859;489113;489247;489356	463502;466299;472159;472468;487002;487179;489058;489186;489333;489553	-;-;-;-;-;-;-;-;-;-	1918	498	657	426	790	819	632	1227	1156	1287
LOC115874239	NW_022145889.1;NW_022145889.1;NW_022145889.1	371118;371512;371818	371457;371768;372079	-;-;-	859	0	4	0	1	1	0	1	1	3
LOC115874240	NW_022145633.1;NW_022145633.1;NW_022145633.1;NW_022145633.1;NW_022145633.1	40844;90251;126200;126685;141582	41089;90386;126406;126885;142317	+;+;+;+;+	1526	106	122	99	66	66	41	47	26	22
LOC115874241	NW_022145889.1;NW_022145889.1;NW_022145889.1	308555;308746;308999	308634;308940;309304	+;+;+	581	0	0	0	7	5	0	0	1	0
LOC115874242	NW_022145901.1;NW_022145901.1;NW_022145901.1;NW_022145901.1;NW_022145901.1;NW_022145901.1;NW_022145901.1;NW_022145901.1	6;2407;3862;5664;5857;6781;11258;11386	108;2566;4059;5799;6006;6915;11299;11621	-;-;-;-;-;-;-;-	1160	3	7	5	5	2	0	1	0	1
LOC115874243	NW_022145904.1;NW_022145904.1	198827;200554	198993;200680	+;+	294	0	0	0	0	0	0	0	0	0
LOC115874244	NW_022145904.1;NW_022145904.1;NW_022145904.1;NW_022145904.1;NW_022145904.1	1376826;1376988;1382322;1382469;1382840	1376833;1377089;1382405;1382624;1383209	+;+;+;+;+	720	1	7	2	6	3	3	1	0	1
LOC115874245	NW_022145904.1;NW_022145904.1;NW_022145904.1	1440306;1440534;1447825	1440479;1440715;1448090	+;+;+	622	40	8	3	0	2	0	2	3	0
LOC115874246	NW_022145904.1	81376	81939	+	564	2	1	0	0	0	0	0	0	0
LOC115874247	NW_022145904.1;NW_022145904.1;NW_022145904.1;NW_022145904.1;NW_022145904.1;NW_022145904.1	303819;304539;316167;324918;325283;330649	304137;304719;316394;325226;325387;331556	+;+;+;+;+;+	2050	690	737	666	376	399	371	503	413	527
LOC115874248	NW_022145904.1;NW_022145904.1;NW_022145904.1;NW_022145904.1;NW_022145904.1;NW_022145904.1;NW_022145904.1;NW_022145904.1;NW_022145904.1	394797;726341;727432;746439;746923;761227;762155;764839;781990	395264;726476;727535;746532;747018;761421;762244;765019;782329	+;+;+;+;+;+;+;+;+	1704	571	577	483	840	575	776	281	250	437
LOC115874249	NW_022145904.1;NW_022145904.1	776924;777593	777325;778768	-;-	1578	0	0	2	0	0	0	0	0	0
LOC115874250	NW_022145904.1;NW_022145904.1	532325;532860	532444;532915	-;-	176	0	0	0	0	0	0	0	0	0
LOC115874251	NW_022145634.1;NW_022145634.1	26793;28102	26976;28146	+;+	229	1	0	0	0	0	0	0	0	0
LOC115874252	NW_022145904.1;NW_022145904.1;NW_022145904.1;NW_022145904.1;NW_022145904.1;NW_022145904.1;NW_022145904.1;NW_022145904.1;NW_022145904.1;NW_022145904.1	790385;796458;807459;811005;817246;817973;819977;820421;822677;824385	790461;796874;807661;811197;817406;818186;820110;820619;822895;824787	+;+;+;+;+;+;+;+;+;+	2220	1181	1743	1138	552	491	574	423	577	657
LOC115874253	NW_022145904.1;NW_022145904.1;NW_022145904.1;NW_022145904.1;NW_022145904.1;NW_022145904.1	828288;828690;835297;835580;835810;836218	828631;828830;835461;835752;836087;836867	-;-;-;-;-;-	1751	1115	1388	1072	1564	1528	1290	1569	1602	1910
LOC115874254	NW_022145904.1;NW_022145904.1;NW_022145904.1;NW_022145904.1	839207;839682;840280;846403	839560;839870;840408;846647	+;+;+;+	917	604	723	427	909	797	770	1268	1205	1476
LOC115874255	NW_022145904.1;NW_022145904.1;NW_022145904.1;NW_022145904.1;NW_022145904.1;NW_022145904.1;NW_022145904.1;NW_022145904.1;NW_022145904.1;NW_022145904.1;NW_022145904.1;NW_022145904.1;NW_022145904.1;NW_022145904.1;NW_022145904.1;NW_022145904.1;NW_022145904.1;NW_022145904.1;NW_022145904.1;NW_022145904.1;NW_022145904.1;NW_022145904.1;NW_022145904.1;NW_022145904.1;NW_022145904.1;NW_022145904.1;NW_022145…	853723;858831;859480;861325;863332;867745;870053;870348;872602;872843;873133;878563;880896;882535;885042;887911;888996;890980;891265;892733;896460;899415;904090;905355;910393;911224;976416;1019876	855905;859075;859728;861641;863686;867936;870291;870540;872787;873045;873361;878888;881157;882773;885368;888226;889244;891203;891529;892877;896684;899702;904206;905526;910685;911323;976770;1020008	-;-;-;-;-;-;-;-;-;-;-;-;-;-;-;-;-;-;-;-;-;-;-;-;-;-;-;-	8627	2935	3051	2883	1540	1605	1450	1672	1750	2220
LOC115874256	NW_022145635.1	80216	80719	+	504	0	4	0	0	0	1	0	0	0
LOC115874257	NW_022145904.1;NW_022145904.1;NW_022145904.1;NW_022145904.1;NW_022145904.1	1005984;1020119;1020498;1020853;1021240	1006099;1020334;1020601;1021175;1021398	+;+;+;+;+	918	1678	1810	1263	1896	2015	1797	2184	2174	2812
LOC115874258	NW_022145904.1;NW_022145904.1;NW_022145904.1;NW_022145904.1;NW_022145904.1;NW_022145904.1;NW_022145904.1;NW_022145904.1;NW_022145904.1;NW_022145904.1;NW_022145904.1;NW_022145904.1;NW_022145904.1;NW_022145904.1;NW_022145904.1;NW_022145904.1;NW_022145904.1;NW_022145904.1;NW_022145904.1;NW_022145904.1;NW_022145904.1;NW_022145904.1;NW_022145904.1;NW_022145904.1;NW_022145904.1;NW_022145904.1;NW_022145…	1021673;1022190;1023871;1024062;1026558;1028001;1029466;1032882;1037113;1037323;1039036;1042076;1042416;1044953;1050314;1050741;1050923;1052664;1066823;1067283;1067580;1071287;1071605;1074177;1074425;1074643;1077375;1079527;1083344;1083546;1085566;1086003;1088848;1091451;1091698;1091976;1093446;1109900;1110199	1021833;1022326;1023997;1024259;1026833;1028312;1029684;1033203;1037237;1037477;1039169;1042355;1042582;1045194;1050466;1050863;1051099;1052895;1067002;1067483;1067773;1071446;1071793;1074370;1074586;1074762;1077588;1079733;1083492;1083621;1085687;1086278;1089077;1091598;1091791;1092163;1093658;1110004;1110405	+;+;+;+;+;+;+;+;+;+;+;+;+;+;+;+;+;+;+;+;+;+;+;+;+;+;+;+;+;+;+;+;+;+;+;+;+;+;+	7169	7384	8307	7274	4735	5083	4088	5599	5689	6622
LOC115874259	NW_022145904.1;NW_022145904.1	1060315;1063130	1060629;1063322	-;-	508	1092	1416	707	117	186	180	23	22	24
LOC115874260	NW_022145904.1;NW_022145904.1	1096179;1096364	1096305;1096961	+;+	725	6	3	10	3	1	3	1	4	3
LOC115874261	NW_022145904.1;NW_022145904.1;NW_022145904.1;NW_022145904.1;NW_022145904.1;NW_022145904.1	1123119;1131352;1131561;1131819;1131969;1132153	1125525;1131499;1131760;1131911;1132100;1132395	-;-;-;-;-;-	3223	440	520	407	269	273	272	330	323	453
LOC115874262	NW_022145904.1;NW_022145904.1;NW_022145904.1;NW_022145904.1;NW_022145904.1	1120025;1120194;1120417;1120613;1121079	1120134;1120300;1120469;1120858;1121903	+;+;+;+;+	1341	915	1185	833	1473	1462	1318	2147	2017	2152
LOC115874263	NW_022145904.1;NW_022145904.1;NW_022145904.1;NW_022145904.1;NW_022145904.1;NW_022145904.1;NW_022145904.1;NW_022145904.1	1136278;1136768;1136960;1137241;1137437;1143877;1148154;1150920	1136385;1136900;1137112;1137377;1137624;1144024;1148350;1151534	+;+;+;+;+;+;+;+	1679	6616	6928	5717	4858	4882	4959	4885	4236	5310
LOC115874264	NW_022145904.1;NW_022145904.1;NW_022145904.1;NW_022145904.1	1151483;1153530;1159650;1160064	1151617;1153705;1159838;1160301	-;-;-;-	738	12	36	16	6	16	5	9	14	0
LOC115874265	NW_022145904.1;NW_022145904.1;NW_022145904.1;NW_022145904.1;NW_022145904.1;NW_022145904.1;NW_022145904.1;NW_022145904.1;NW_022145904.1;NW_022145904.1;NW_022145904.1;NW_022145904.1;NW_022145904.1;NW_022145904.1;NW_022145904.1;NW_022145904.1	1163378;1168652;1169950;1170278;1174158;1176101;1179720;1180008;1180792;1181370;1183819;1188812;1194808;1195046;1195377;1195609	1163711;1168909;1170215;1170396;1174389;1176295;1179776;1180206;1181014;1181589;1184073;1189025;1194988;1195293;1195551;1195715	-;-;-;-;-;-;-;-;-;-;-;-;-;-;-;-	3283	4948	6468	4142	10015	10584	8694	8824	9508	10920
LOC115874266	NW_022145635.1;NW_022145635.1;NW_022145635.1	80764;81528;82312	80793;81987;82322	+;+;+	501	0	0	0	0	0	0	0	0	0
LOC115874267	NW_022145904.1;NW_022145904.1;NW_022145904.1;NW_022145904.1;NW_022145904.1;NW_022145904.1;NW_022145904.1;NW_022145904.1;NW_022145904.1;NW_022145904.1	1210296;1214756;1217014;1224848;1229235;1231496;1231710;1235263;1239460;1243558	1210333;1214984;1217156;1224950;1229334;1231647;1231911;1235533;1239519;1245109	+;+;+;+;+;+;+;+;+;+	2850	23	59	36	7	4	5	0	0	2
LOC115874268	NW_022145904.1;NW_022145904.1;NW_022145904.1;NW_022145904.1;NW_022145904.1;NW_022145904.1;NW_022145904.1;NW_022145904.1;NW_022145904.1;NW_022145904.1	1266769;1276568;1277993;1289543;1289698;1294670;1306681;1317732;1321171;1321450	1266817;1276817;1278135;1289639;1289806;1294821;1306882;1317996;1321230;1322554	+;+;+;+;+;+;+;+;+;+	2432	115	94	94	172	87	136	38	32	52
LOC115874269	NW_022145904.1;NW_022145904.1;NW_022145904.1;NW_022145904.1;NW_022145904.1;NW_022145904.1;NW_022145904.1;NW_022145904.1;NW_022145904.1	1326658;1327235;1331893;1334984;1336603;1344164;1344544;1349504;1351521	1327003;1327410;1332008;1335112;1336709;1344438;1344708;1349803;1351736	-;-;-;-;-;-;-;-;-	1830	35	32	27	9	3	17	17	11	5
LOC115874270	NW_022145904.1;NW_022145904.1;NW_022145904.1	1451991;1459434;1459949	1452186;1459637;1460070	-;-;-	522	90	16	14	1	4	12	10	12	7
LOC115874271	NW_022145904.1;NW_022145904.1;NW_022145904.1;NW_022145904.1;NW_022145904.1;NW_022145904.1	1488533;1489146;1489587;1489962;1490262;1490495	1488941;1489330;1489747;1490205;1490436;1491054	+;+;+;+;+;+	1734	189	235	211	135	98	109	174	174	218
LOC115874272	NW_022145904.1;NW_022145904.1;NW_022145904.1;NW_022145904.1;NW_022145904.1	1501021;1506356;1516267;1516463;1517108	1505401;1506527;1516406;1516694;1517240	-;-;-;-;-	5058	5764	8056	6088	7300	8346	7440	3828	3873	5121
LOC115874273	NW_022145904.1;NW_022145904.1;NW_022145904.1;NW_022145904.1;NW_022145904.1;NW_022145904.1;NW_022145904.1;NW_022145904.1;NW_022145904.1;NW_022145904.1;NW_022145904.1;NW_022145904.1;NW_022145904.1	1527578;1536379;1540797;1541484;1546158;1546323;1550824;1551140;1551516;1551825;1552106;1552515;1552776	1527787;1536649;1540922;1541635;1546267;1546462;1551081;1551459;1551767;1552040;1552375;1552755;1552859	-;-;-;-;-;-;-;-;-;-;-;-;-	2650	898	1045	832	1043	997	825	1457	1515	1671
LOC115874274	NW_022145904.1;NW_022145904.1;NW_022145904.1;NW_022145904.1	1519236;1520158;1520346;1520591	1520098;1520288;1520534;1521028	-;-;-;-	1621	2985	4014	2315	7425	8117	6481	6090	5888	6995
LOC115874275	NW_022145904.1;NW_022145904.1;NW_022145904.1;NW_022145904.1	1517635;1518010;1518410;1518893	1517894;1518325;1518712;1519195	+;+;+;+	1182	1067	1541	1020	2129	1942	1825	2343	2672	3045
LOC115874276	NW_022145635.1;NW_022145635.1;NW_022145635.1	27614;30052;40228	27813;30432;40501	-;-;-	855	13	18	22	2	10	15	1	3	4
LOC115874277	NW_022145904.1;NW_022145904.1;NW_022145904.1;NW_022145904.1;NW_022145904.1;NW_022145904.1;NW_022145904.1;NW_022145904.1;NW_022145904.1;NW_022145904.1;NW_022145904.1;NW_022145904.1;NW_022145904.1	1553243;1554081;1559235;1564396;1566198;1574544;1579808;1581512;1590033;1597067;1600902;1603453;1607552	1553514;1554227;1559490;1564528;1566323;1574810;1579985;1581800;1590270;1597169;1601041;1603630;1607703	+;+;+;+;+;+;+;+;+;+;+;+;+	2479	128	200	107	6	2	4	2	0	3
LOC115874278	NW_022145904.1;NW_022145904.1;NW_022145904.1;NW_022145904.1;NW_022145904.1;NW_022145904.1;NW_022145904.1	1736789;1739697;1739893;1740945;1741171;1741443;1741565	1737017;1739843;1740869;1741119;1741278;1741507;1741894	-;-;-;-;-;-;-	2031	28	32	17	8	17	10	4	8	2
LOC115874279	NW_022145904.1;NW_022145904.1;NW_022145904.1;NW_022145904.1;NW_022145904.1;NW_022145904.1	1785319;1785497;1798566;1799519;1807891;1812472	1785445;1785644;1798711;1799764;1808212;1812640	+;+;+;+;+;+	1158	10	2	3	13	0	1	1	0	3
LOC115874280	NW_022145904.1;NW_022145904.1	94808;95044	94985;95303	+;+	438	0	0	0	0	0	0	0	0	0
LOC115874281	NW_022145904.1	181658	182047	-	390	0	0	0	0	0	0	0	0	0
LOC115874282	NW_022145635.1;NW_022145635.1	32515;33008	32750;35154	+;+	2383	0	0	0	0	0	0	0	0	0
LOC115874283	NW_022145904.1;NW_022145904.1;NW_022145904.1;NW_022145904.1	204951;214495;220025;246541	204993;214685;220552;246731	-;-;-;-	953	41	48	64	12	10	4	0	4	10
LOC115874284	NW_022145904.1;NW_022145904.1	225672;226035	225961;226320	-;-	576	0	0	0	0	0	0	0	0	0
LOC115874285	NW_022145904.1	247522	248052	-	531	0	0	0	0	0	0	0	0	0
LOC115874286	NW_022145904.1;NW_022145904.1;NW_022145904.1;NW_022145904.1	345937;356120;356453;358888	346424;356381;356937;359575	-;-;-;-	1923	0	0	0	0	0	2	0	0	0
LOC115874287	NW_022145904.1;NW_022145904.1;NW_022145904.1;NW_022145904.1;NW_022145904.1;NW_022145904.1;NW_022145904.1;NW_022145904.1;NW_022145904.1;NW_022145904.1;NW_022145904.1;NW_022145904.1;NW_022145904.1;NW_022145904.1;NW_022145904.1;NW_022145904.1;NW_022145904.1	1387047;1390949;1395913;1396373;1398127;1401111;1412120;1412435;1414065;1421923;1424762;1424932;1428151;1428586;1432324;1434834;1435709	1387243;1391188;1396084;1396518;1398334;1401381;1412289;1412586;1414300;1422178;1424879;1425077;1428355;1428856;1432472;1434961;1436380	+;+;+;+;+;+;+;+;+;+;+;+;+;+;+;+;+	3737	37	34	46	26	39	33	29	20	22
LOC115874288	NW_022145904.1;NW_022145904.1	1470108;1470823	1470521;1470875	-;-	467	5	12	2	0	0	0	0	0	0
LOC115874289	NW_022145904.1;NW_022145904.1;NW_022145904.1;NW_022145904.1;NW_022145904.1;NW_022145904.1	1623480;1628621;1630569;1720739;1728636;1731782	1623972;1628905;1630692;1720896;1731656;1732523	-;-;-;-;-;-	4823	7	8	8	3	6	12	10	0	1
LOC115874290	NW_022145918.1;NW_022145918.1;NW_022145918.1;NW_022145918.1;NW_022145918.1;NW_022145918.1;NW_022145918.1;NW_022145918.1;NW_022145918.1;NW_022145918.1;NW_022145918.1;NW_022145918.1;NW_022145918.1;NW_022145918.1;NW_022145918.1;NW_022145918.1;NW_022145918.1;NW_022145918.1;NW_022145918.1;NW_022145918.1;NW_022145918.1;NW_022145918.1;NW_022145918.1;NW_022145918.1	6162;15316;55289;59392;61386;65155;65185;65253;67306;67632;69441;70479;71018;77695;83066;83479;84068;85681;85938;92259;102226;116177;116742;120468	6326;15453;55526;59747;61727;65182;65250;65413;67432;67841;69622;70634;71254;77781;83235;83852;84380;85936;86244;92448;102467;116380;116903;122772	+;+;+;+;+;+;+;+;+;+;+;+;+;+;+;+;+;+;+;+;+;+;+;+	7016	230	205	312	43	45	51	27	42	19
LOC115874291	NW_022145918.1;NW_022145918.1;NW_022145918.1;NW_022145918.1	130526;130951;131094;131431	130949;131038;131323;131630	-;-;-;-	942	203	78	260	501	607	343	450	565	536
LOC115874292	NW_022145919.1;NW_022145919.1;NW_022145919.1;NW_022145919.1	107457;107947;108156;108696	107681;108074;108534;108819	-;-;-;-	856	113	166	127	186	220	184	175	191	165
LOC115874293	NW_022145919.1;NW_022145919.1	74589;75944	75173;76242	-;-	884	0	0	0	0	0	0	0	0	0
LOC115874294	NW_022145919.1	87859	91695	-	3837	0	0	0	0	0	0	0	0	0
LOC115874295	NW_022145919.1;NW_022145919.1;NW_022145919.1;NW_022145919.1;NW_022145919.1;NW_022145919.1;NW_022145919.1;NW_022145919.1;NW_022145919.1	109521;110275;110478;111310;113967;114278;114475;114669;117623	109669;110328;110549;111493;114017;114380;114604;114887;117647	+;+;+;+;+;+;+;+;+	987	259	170	189	67	95	95	37	30	38
LOC115874296	NW_022145920.1	620377	620772	+	396	1	0	0	3	0	0	0	0	0
LOC115874297	NW_022145920.1;NW_022145920.1	730313;732456	730465;732629	+;+	327	0	0	0	0	1	0	1	1	0
LOC115874298	NW_022145635.1;NW_022145635.1	49456;52498	49610;52837	+;+	495	0	0	2	0	2	4	2	0	1
LOC115874299	NW_022145920.1	734576	734884	-	309	0	0	0	0	0	0	0	0	0
LOC115874300	NW_022145920.1	1235541	1239317	+	3777	1	22	3	3	5	6	4	6	3
LOC115874301	NW_022145920.1	1255215	1256111	+	897	0	0	0	0	0	0	0	0	0
LOC115874302	NW_022145920.1	1303818	1304810	+	993	0	0	0	0	2	1	0	0	0
LOC115874303	NW_022145920.1;NW_022145920.1	1881749;1884079	1882231;1884149	-;-	554	8	4	3	16	10	20	31	18	21
LOC115874304	NW_022145635.1;NW_022145635.1;NW_022145635.1;NW_022145635.1	170355;171427;171798;172003	171358;171732;171949;172379	-;-;-;-	1839	0	0	0	0	0	0	0	0	0
LOC115874305	NW_022145920.1;NW_022145920.1	2096283;2097367	2096296;2097799	+;+	447	0	0	0	0	0	0	0	1	0
LOC115874306	NW_022145920.1	2148574	2149308	+	735	0	0	0	0	0	0	0	0	0
LOC115874307	NW_022145920.1;NW_022145920.1	2468551;2468654	2468610;2468950	+;+	357	0	1	0	0	0	0	0	0	0
LOC115874308	NW_022145920.1;NW_022145920.1;NW_022145920.1;NW_022145920.1;NW_022145920.1;NW_022145920.1	4471784;4472781;4477129;4477358;4479416;4481237	4471980;4472985;4477288;4477575;4479601;4481418	-;-;-;-;-;-	1148	252	424	201	289	139	103	222	127	249
LOC115874309	NW_022145920.1;NW_022145920.1;NW_022145920.1;NW_022145920.1	2436496;2436843;2442319;2457658	2436577;2437360;2442577;2457725	-;-;-;-	927	191	222	116	26	42	24	47	39	75
LOC115874310	NW_022145920.1;NW_022145920.1	3716278;3716359	3716310;3716738	-;-	413	6	10	5	2	3	0	1	1	8
LOC115874311	NW_022145635.1;NW_022145635.1	169476;169904	169842;170641	+;+	1105	0	0	0	0	0	0	0	0	0
LOC115874312	NW_022145920.1;NW_022145920.1;NW_022145920.1;NW_022145920.1;NW_022145920.1;NW_022145920.1;NW_022145920.1;NW_022145920.1;NW_022145920.1;NW_022145920.1;NW_022145920.1;NW_022145920.1;NW_022145920.1;NW_022145920.1;NW_022145920.1;NW_022145920.1	749936;798379;798534;802729;811928;821208;821587;830302;830601;830770;830850;831121;835444;836807;837174;839390	750168;798472;798747;802931;812107;821513;821714;830540;830767;830796;831067;831277;835730;837115;837375;840115	+;+;+;+;+;+;+;+;+;+;+;+;+;+;+;+	3690	856	677	889	56	55	94	33	17	33
LOC115874313	NW_022145920.1;NW_022145920.1;NW_022145920.1;NW_022145920.1;NW_022145920.1;NW_022145920.1;NW_022145920.1;NW_022145920.1;NW_022145920.1	942252;1016038;1027793;1034197;1034590;1036553;1040803;1041024;1043991	942432;1016134;1028064;1034406;1034695;1036819;1040964;1041147;1045519	+;+;+;+;+;+;+;+;+	2948	92	86	86	96	84	81	46	24	33
LOC115874314	NW_022145920.1	1032545	1034120	-	1576	1	4	0	0	0	2	0	2	0
LOC115874315	NW_022145920.1;NW_022145920.1;NW_022145920.1;NW_022145920.1;NW_022145920.1;NW_022145920.1;NW_022145920.1	1078924;1108751;1113118;1118206;1159806;1170124;1177084	1079239;1108955;1113643;1118414;1160000;1170241;1177277	-;-;-;-;-;-;-	1763	15	25	23	4	10	4	6	4	1
LOC115874316	NW_022145920.1;NW_022145920.1	1230737;1232652	1230885;1233082	+;+	580	1	8	3	1	1	2	1	3	3
LOC115874317	NW_022145920.1;NW_022145920.1;NW_022145920.1;NW_022145920.1	1223592;1224824;1225251;1225846	1223925;1224940;1225489;1225923	-;-;-;-	768	6	0	1	0	1	2	0	0	0
LOC115874318	NW_022145920.1;NW_022145920.1;NW_022145920.1;NW_022145920.1;NW_022145920.1;NW_022145920.1;NW_022145920.1;NW_022145920.1;NW_022145920.1;NW_022145920.1;NW_022145920.1	1623326;1624346;1624655;1631236;1631909;1634502;1657071;1673244;1695260;1741447;1785813	1623546;1624588;1624756;1631343;1632062;1634711;1657203;1673407;1695451;1741656;1785835	-;-;-;-;-;-;-;-;-;-;-	1760	202	382	164	137	292	186	51	115	77
LOC115874319	NW_022145920.1;NW_022145920.1;NW_022145920.1	1901185;1901876;1904672	1901761;1902095;1904928	-;-;-	1054	20	55	9	218	153	154	477	402	500
LOC115874320	NW_022145636.1;NW_022145636.1;NW_022145636.1;NW_022145636.1;NW_022145636.1;NW_022145636.1;NW_022145636.1	50551;58245;58427;58706;58867;64495;67302	50708;58371;58597;58774;59035;64674;67602	+;+;+;+;+;+;+	1175	3	14	11	5	6	4	8	4	0
LOC115874321	NW_022145920.1;NW_022145920.1;NW_022145920.1;NW_022145920.1	1787145;1787384;1787539;1787845	1787287;1787484;1787795;1787920	-;-;-;-	577	0	0	1	0	0	0	0	0	0
LOC115874322	NW_022145920.1;NW_022145920.1	1785990;1786444	1786382;1786571	+;+	521	5	0	2	1	1	1	0	0	3
LOC115874323	NW_022145920.1;NW_022145920.1;NW_022145920.1;NW_022145920.1	2048859;2049641;2049808;2050419	2049558;2049748;2050339;2050543	+;+;+;+	1465	43	43	29	24	14	38	15	17	10
LOC115874324	NW_022145920.1;NW_022145920.1;NW_022145920.1;NW_022145920.1	2051305;2052186;2053449;2053624	2051373;2052269;2053561;2053698	-;-;-;-	341	52	65	26	22	17	22	34	26	32
LOC115874325	NW_022145920.1;NW_022145920.1	2053971;2055119	2054021;2055359	-;-	292	12	25	11	8	12	2	9	11	11
LOC115874326	NW_022145920.1;NW_022145920.1;NW_022145920.1;NW_022145920.1;NW_022145920.1;NW_022145920.1;NW_022145920.1;NW_022145920.1	2188584;2188936;2189409;2189718;2189850;2190178;2190410;2190620	2188782;2189146;2189662;2189796;2190066;2190353;2190557;2190906	-;-;-;-;-;-;-;-	1571	1132	1339	980	956	945	810	985	1041	1249
LOC115874327	NW_022145636.1;NW_022145636.1	744022;749230	744313;749504	-;-	567	4	2	1	1	2	1	0	0	0
LOC115874328	NW_022145920.1;NW_022145920.1	2187411;2188520	2188431;2188621	+;+	1123	303	306	248	4	11	139	4	107	4
LOC115874329	NW_022145920.1;NW_022145920.1;NW_022145920.1;NW_022145920.1	2191366;2192052;2192354;2192705	2191999;2192297;2192606;2193330	+;+;+;+	1759	319	354	293	460	425	380	694	647	633
LOC115874330	NW_022145617.1;NW_022145617.1;NW_022145617.1;NW_022145617.1;NW_022145617.1;NW_022145617.1;NW_022145617.1;NW_022145617.1;NW_022145617.1;NW_022145617.1;NW_022145617.1;NW_022145617.1;NW_022145617.1;NW_022145617.1;NW_022145617.1;NW_022145617.1;NW_022145617.1;NW_022145617.1;NW_022145617.1	276017;276483;278476;279702;279870;282539;283238;284235;284466;293175;293397;293584;297220;297355;298239;298432;298665;298918;299176	276427;276617;278640;279812;279983;282738;283416;284403;284623;293338;293522;293658;297297;297575;298391;298612;298835;299056;299323	-;-;-;-;-;-;-;-;-;-;-;-;-;-;-;-;-;-;-	3098	9113	11140	7948	7365	7560	7536	5820	6788	7306
LOC115874331	NW_022145920.1;NW_022145920.1;NW_022145920.1	2200695;2202400;2202708	2202348;2202626;2203190	-;-;-	2364	38	22	33	15	16	11	12	9	6
LOC115874332	NW_022145920.1;NW_022145920.1;NW_022145920.1;NW_022145920.1;NW_022145920.1;NW_022145920.1;NW_022145920.1;NW_022145920.1;NW_022145920.1	2205989;2206504;2206692;2206929;2207106;2207309;2207461;2207629;2207879	2206444;2206638;2206867;2207054;2207256;2207409;2207573;2207820;2208150	+;+;+;+;+;+;+;+;+	1722	1391	1760	1144	1333	1559	1414	1842	1867	2023
LOC115874333	NW_022145920.1;NW_022145920.1;NW_022145920.1;NW_022145920.1;NW_022145920.1;NW_022145920.1;NW_022145920.1;NW_022145920.1;NW_022145920.1;NW_022145920.1;NW_022145920.1;NW_022145920.1	2217293;2218529;2218767;2219636;2219961;2220299;2230405;2232000;2232204;2237193;2237509;2237617	2217465;2218714;2219150;2219906;2220238;2220559;2230615;2232144;2232624;2237454;2237565;2237889	-;-;-;-;-;-;-;-;-;-;-;-	2922	464	333	216	10	8	11	6	12	7
LOC115874334	NW_022145920.1;NW_022145920.1;NW_022145920.1;NW_022145920.1;NW_022145920.1;NW_022145920.1;NW_022145920.1;NW_022145920.1;NW_022145920.1	2243991;2245534;2247473;2260157;2261491;2269054;2309714;2316640;2316877	2244216;2245730;2247726;2260372;2261669;2269331;2309800;2316801;2317030	-;-;-;-;-;-;-;-;-	1753	3086	3777	2880	3276	3198	2618	4189	4323	4655
LOC115874335	NW_022145636.1;NW_022145636.1;NW_022145636.1	777534;778993;779249	777672;779181;779280	-;-;-	360	0	0	0	0	0	0	0	0	0
LOC115874336	NW_022145920.1;NW_022145920.1	2282464;2282782	2282722;2282993	+;+	471	0	0	0	0	0	0	0	0	0
LOC115874337	NW_022145920.1;NW_022145920.1;NW_022145920.1;NW_022145920.1	2325086;2325702;2325936;2326265	2325649;2325881;2326067;2326441	-;-;-;-	1053	439	449	322	562	589	507	704	686	884
LOC115874338	NW_022145920.1;NW_022145920.1;NW_022145920.1;NW_022145920.1;NW_022145920.1;NW_022145920.1;NW_022145920.1;NW_022145920.1	2326581;2327078;2327640;2327950;2328173;2328424;2328625;2348799	2326944;2327585;2327899;2328120;2328361;2328561;2328771;2350346	+;+;+;+;+;+;+;+	3325	1683	1912	1860	1539	1735	1495	2529	2418	2853
LOC115874339	NW_022145920.1;NW_022145920.1;NW_022145920.1;NW_022145920.1;NW_022145920.1;NW_022145920.1;NW_022145920.1	2350916;2354707;2354860;2355138;2355264;2356769;2356884	2352273;2354794;2355066;2355204;2355779;2356816;2356902	-;-;-;-;-;-;-	2303	218	462	193	1900	2018	1450	3630	3900	4717
LOC115874340	NW_022145920.1;NW_022145920.1;NW_022145920.1	2364385;2365051;2366925	2364397;2365211;2367013	-;-;-	263	57	36	39	53	52	25	32	23	16
LOC115874341	NW_022145920.1;NW_022145920.1;NW_022145920.1;NW_022145920.1;NW_022145920.1	2367328;2368006;2368512;2368972;2369158	2367543;2368139;2368663;2369098;2369314	-;-;-;-;-	786	50	28	22	20	28	22	15	11	31
LOC115874342	NW_022145920.1;NW_022145920.1;NW_022145920.1;NW_022145920.1;NW_022145920.1	2375995;2376167;2376356;2376668;2376847	2376112;2376306;2376614;2376800;2377146	-;-;-;-;-	950	1300	1799	1160	1900	1879	1724	1902	2040	2225
LOC115874343	NW_022145920.1;NW_022145920.1;NW_022145920.1;NW_022145920.1	2375032;2375495;2375660;2375870	2375385;2375606;2375812;2376120	+;+;+;+	870	384	420	333	587	492	395	547	570	704
LOC115874344	NW_022145920.1;NW_022145920.1;NW_022145920.1;NW_022145920.1;NW_022145920.1;NW_022145920.1;NW_022145920.1;NW_022145920.1	2378563;2378833;2379137;2379475;2380004;2380248;2380452;2380816	2378765;2379084;2379426;2379603;2380182;2380400;2380749;2380938	+;+;+;+;+;+;+;+	1627	750	892	649	745	779	698	1170	994	1270
LOC115874345	NW_022145920.1;NW_022145920.1;NW_022145920.1;NW_022145920.1;NW_022145920.1;NW_022145920.1;NW_022145920.1	2387861;2388369;2393160;2393465;2400465;2400678;2400983	2388311;2388454;2393411;2393560;2400624;2400852;2401195	-;-;-;-;-;-;-	1433	3946	4897	3414	3181	3154	2449	3035	3096	3950
LOC115874346	NW_022145636.1	12643	13128	-	486	0	0	0	0	0	0	0	0	0
LOC115874347	NW_022145920.1;NW_022145920.1;NW_022145920.1;NW_022145920.1;NW_022145920.1;NW_022145920.1;NW_022145920.1;NW_022145920.1;NW_022145920.1;NW_022145920.1;NW_022145920.1;NW_022145920.1;NW_022145920.1;NW_022145920.1;NW_022145920.1	2403600;2408373;2413350;2413516;2421299;2429058;2429280;2429512;2430983;2431168;2431431;2431555;2431945;2432464;2432722	2403788;2408528;2413454;2414123;2421473;2429225;2429454;2429736;2431110;2431376;2431509;2431827;2432078;2432667;2433147	-;-;-;-;-;-;-;-;-;-;-;-;-;-;-	3254	1939	2346	1677	2431	2317	2076	2966	2814	3211
LOC115874348	NW_022145920.1;NW_022145920.1;NW_022145920.1	2401820;2402052;2402302	2401998;2402250;2402828	+;+;+	905	2410	2839	1971	1551	1634	1378	1891	1916	2420
LOC115874349	NW_022145920.1;NW_022145920.1;NW_022145920.1	2497262;2516970;2570481	2498509;2517018;2570642	-;-;-	1459	12	15	21	2	9	7	4	1	4
LOC115874350	NW_022145920.1;NW_022145920.1;NW_022145920.1;NW_022145920.1;NW_022145920.1;NW_022145920.1;NW_022145920.1;NW_022145920.1;NW_022145920.1;NW_022145920.1	2600489;2616122;2616313;2616534;2616824;2617099;2617442;2622708;2624237;2630348	2600707;2616231;2616471;2616770;2617035;2617381;2617853;2622877;2624449;2630542	+;+;+;+;+;+;+;+;+;+	2210	2769	2797	2922	70	38	74	17	41	22
LOC115874351	NW_022145920.1;NW_022145920.1;NW_022145920.1;NW_022145920.1;NW_022145920.1;NW_022145920.1;NW_022145920.1	2631821;2636077;2637013;2645424;2651732;2659278;2664372	2631990;2636954;2637515;2645664;2652185;2659424;2664637	-;-;-;-;-;-;-	2659	2845	3844	2517	3094	3572	2503	5693	5865	6931
LOC115874352	NW_022145920.1	2680867	2684694	-	3828	1881	2362	1873	1839	1965	1448	2272	2100	2500
LOC115874353	NW_022145920.1;NW_022145920.1;NW_022145920.1;NW_022145920.1;NW_022145920.1	2677622;2678091;2679142;2679367;2680086	2678033;2678427;2679308;2680032;2680845	+;+;+;+;+	2342	1433	1906	1189	3363	3529	2915	3518	3223	4049
LOC115874354	NW_022145920.1;NW_022145920.1;NW_022145920.1;NW_022145920.1;NW_022145920.1;NW_022145920.1;NW_022145920.1;NW_022145920.1;NW_022145920.1;NW_022145920.1;NW_022145920.1;NW_022145920.1;NW_022145920.1;NW_022145920.1;NW_022145920.1;NW_022145920.1;NW_022145920.1;NW_022145920.1;NW_022145920.1;NW_022145920.1;NW_022145920.1;NW_022145920.1;NW_022145920.1;NW_022145920.1;NW_022145920.1;NW_022145920.1;NW_022145…	2685047;2685582;2687195;2687452;2696559;2696912;2697065;2697311;2698176;2704552;2704802;2705017;2708974;2713306;2714124;2716962;2718151;2718976;2719233;2719441;2719622;2719820;2720142;2720400;2720658;2720859;2721112;2721374;2721528	2685246;2685663;2687388;2687559;2696838;2697011;2697251;2697603;2698319;2704745;2704941;2705281;2709261;2713684;2714306;2717175;2718382;2719173;2719389;2719559;2719742;2719974;2720343;2720600;2720803;2721057;2721315;2721471;2721923	+;+;+;+;+;+;+;+;+;+;+;+;+;+;+;+;+;+;+;+;+;+;+;+;+;+;+;+;+	5679	10903	12420	9728	8664	8670	7881	8426	8874	9368
LOC115874355	NW_022145920.1;NW_022145920.1;NW_022145920.1;NW_022145920.1;NW_022145920.1;NW_022145920.1;NW_022145920.1;NW_022145920.1;NW_022145920.1;NW_022145920.1;NW_022145920.1;NW_022145920.1;NW_022145920.1;NW_022145920.1;NW_022145920.1;NW_022145920.1;NW_022145920.1;NW_022145920.1;NW_022145920.1;NW_022145920.1;NW_022145920.1;NW_022145920.1;NW_022145920.1;NW_022145920.1;NW_022145920.1;NW_022145920.1;NW_022145…	2727075;2731458;2731632;2736326;2736651;2743611;2745303;2745826;2749290;2749700;2749861;2751621;2755287;2757221;2759527;2759986;2760201;2762721;2766975;2772899;2778555;2778801;2778879;2781228;2787207;2793305;2793445;2810553;2815632;2818901;2821563	2729336;2731571;2731762;2736589;2736950;2743800;2745448;2745988;2749640;2749790;2750116;2751946;2755465;2757393;2759911;2760147;2760397;2762840;2767013;2773038;2778718;2778803;2779056;2781423;2787513;2793387;2793561;2810554;2815800;2818902;2821649	-;-;-;-;-;-;-;-;-;-;-;-;-;-;-;-;-;-;-;-;-;-;-;-;-;-;-;-;-;-;-	7297	2344	2265	2127	1492	1449	1977	1506	1956	2067
LOC115874356	NW_022145636.1;NW_022145636.1	1182148;1182408	1182352;1182471	+;+	269	16	24	12	10	35	4	24	21	28
LOC115874357	NW_022145920.1;NW_022145920.1;NW_022145920.1;NW_022145920.1;NW_022145920.1	2821824;2822066;2822335;2822607;2822908	2822015;2822284;2822551;2822856;2823240	-;-;-;-;-	1211	580	778	500	778	773	662	1353	1218	1574
LOC115874358	NW_022145920.1;NW_022145920.1;NW_022145920.1;NW_022145920.1;NW_022145920.1;NW_022145920.1;NW_022145920.1;NW_022145920.1;NW_022145920.1;NW_022145920.1;NW_022145920.1;NW_022145920.1	2823498;2823641;2824035;2824230;2832123;2832332;2834737;2834938;2835288;2836081;2836279;2836647	2823610;2823961;2824176;2824389;2832265;2832599;2834882;2835218;2835560;2836222;2836589;2836922	+;+;+;+;+;+;+;+;+;+;+;+	2576	5779	7074	4988	6984	7417	6296	6532	6899	8224
LOC115874359	NW_022145636.1;NW_022145636.1;NW_022145636.1;NW_022145636.1	47115;50064;50229;50399	47414;50170;50319;50595	+;+;+;+	695	1	2	2	2	0	0	2	0	3
LOC115874360	NW_022145920.1;NW_022145920.1;NW_022145920.1;NW_022145920.1;NW_022145920.1;NW_022145920.1;NW_022145920.1;NW_022145920.1	2841485;2842275;2843035;2844992;2853717;2854109;2859433;2873324	2841946;2842462;2843141;2845282;2853825;2854396;2859665;2876549	+;+;+;+;+;+;+;+	4904	2593	3029	2417	3464	3536	2521	4821	4335	6088
LOC115874361	NW_022145920.1;NW_022145920.1;NW_022145920.1;NW_022145920.1;NW_022145920.1;NW_022145920.1;NW_022145920.1;NW_022145920.1	2877933;2883393;2883685;2883871;2884079;2884400;2884629;2884898	2878639;2883621;2883822;2884021;2884201;2884568;2884809;2885097	-;-;-;-;-;-;-;-	1898	4847	6551	4268	5276	5825	4670	6157	5998	7356
LOC115874362	NW_022145920.1;NW_022145920.1;NW_022145920.1;NW_022145920.1;NW_022145920.1;NW_022145920.1;NW_022145920.1;NW_022145920.1;NW_022145920.1;NW_022145920.1;NW_022145920.1;NW_022145920.1;NW_022145920.1;NW_022145920.1;NW_022145920.1;NW_022145920.1;NW_022145920.1;NW_022145920.1;NW_022145920.1;NW_022145920.1;NW_022145920.1;NW_022145920.1;NW_022145920.1;NW_022145920.1;NW_022145920.1;NW_022145920.1;NW_022145…	2888689;2893856;2894257;2896826;2896976;2901568;2901678;2906824;2906942;2907202;2908634;2908765;2908963;2909067;2914470;2916175;2916295;2916394;2916482;2916581;2916691;2925710;2925888;2926031;2926179;2926320;2930242;2930383;2930529;2930674;2931903;2934913;2935054;2936299;2936449;2936565;2936659;2936827;2936960;2937067;2942616;2942720;2943006;2943168;2943316;2943433;2943715;2949117;2949443;2960973…	2888904;2894187;2894311;2896924;2897161;2901625;2901922;2906881;2907146;2907307;2908700;2908909;2909014;2909113;2914509;2916227;2916337;2916428;2916524;2916627;2916733;2925837;2925944;2926090;2926235;2926376;2930298;2930439;2930585;2930730;2931959;2934969;2935107;2936355;2936505;2936601;2936765;2936881;2937015;2937123;2942658;2942923;2943108;2943260;2943377;2943653;2943848;2949247;2949603;2961385…	-;-;-;-;-;-;-;-;-;-;-;-;-;-;-;-;-;-;-;-;-;-;-;-;-;-;-;-;-;-;-;-;-;-;-;-;-;-;-;-;-;-;-;-;-;-;-;-;-;-;-	5124	11013	11472	9845	3571	2817	2410	6071	6993	7997
LOC115874363	NW_022145636.1;NW_022145636.1;NW_022145636.1;NW_022145636.1;NW_022145636.1;NW_022145636.1;NW_022145636.1;NW_022145636.1;NW_022145636.1;NW_022145636.1	1213404;1213782;1214614;1214857;1215655;1216226;1216423;1219028;1219207;1219380	1213690;1213864;1214713;1215011;1215810;1216366;1216652;1219153;1219317;1219530	+;+;+;+;+;+;+;+;+;+	1540	14	18	23	6	6	12	0	1	0
LOC115874364	NW_022145920.1;NW_022145920.1;NW_022145920.1;NW_022145920.1;NW_022145920.1;NW_022145920.1;NW_022145920.1;NW_022145920.1;NW_022145920.1;NW_022145920.1;NW_022145920.1;NW_022145920.1;NW_022145920.1;NW_022145920.1;NW_022145920.1;NW_022145920.1;NW_022145920.1;NW_022145920.1;NW_022145920.1;NW_022145920.1	2970157;2970521;2970719;2970941;2973590;2973856;2982393;2982735;2987094;2987267;2987436;2987699;2987949;2988217;2988515;2991045;2991270;2993128;2997367;2998393	2970451;2970665;2970887;2971116;2973802;2974049;2982680;2982924;2987207;2987370;2987643;2987893;2988160;2988450;2988890;2991217;2991329;2993718;2997438;2998723	+;+;+;+;+;+;+;+;+;+;+;+;+;+;+;+;+;+;+;+	4340	9399	10635	8829	9398	9187	7789	9703	9620	11616
LOC115874365	NW_022145920.1;NW_022145920.1;NW_022145920.1;NW_022145920.1;NW_022145920.1;NW_022145920.1;NW_022145920.1;NW_022145920.1;NW_022145920.1;NW_022145920.1;NW_022145920.1	3053248;3053453;3060493;3061784;3067295;3067503;3073598;3073864;3075377;3076044;3079540	3053385;3053577;3060717;3061954;3067441;3067668;3073803;3074018;3075578;3076317;3080011	+;+;+;+;+;+;+;+;+;+;+	2281	1915	1454	1663	367	600	532	236	182	264
LOC115874366	NW_022145920.1;NW_022145920.1;NW_022145920.1;NW_022145920.1;NW_022145920.1;NW_022145920.1;NW_022145920.1;NW_022145920.1;NW_022145920.1	3007091;3027480;3032545;3034745;3036928;3037170;3037557;3037822;3040438	3007208;3027854;3032811;3034913;3037086;3037498;3037761;3037969;3040810	+;+;+;+;+;+;+;+;+	2143	3166	4180	3166	915	1387	1319	688	710	894
LOC115874367	NW_022145920.1;NW_022145920.1;NW_022145920.1	2998618;2998929;2999158	2998871;2999095;2999489	-;-;-	753	209	478	244	507	431	349	409	343	525
LOC115874368	NW_022145920.1;NW_022145920.1;NW_022145920.1	3050437;3050706;3050866	3050654;3050813;3051184	+;+;+	645	0	0	0	0	0	0	0	0	0
LOC115874369	NW_022145920.1;NW_022145920.1;NW_022145920.1;NW_022145920.1;NW_022145920.1;NW_022145920.1;NW_022145920.1;NW_022145920.1;NW_022145920.1;NW_022145920.1;NW_022145920.1;NW_022145920.1;NW_022145920.1;NW_022145920.1;NW_022145920.1;NW_022145920.1;NW_022145920.1;NW_022145920.1;NW_022145920.1;NW_022145920.1;NW_022145920.1;NW_022145920.1;NW_022145920.1;NW_022145920.1;NW_022145920.1;NW_022145920.1;NW_022145…	3087678;3145798;3147710;3148298;3151351;3151584;3151848;3156675;3156861;3157071;3157287;3161748;3163617;3166113;3170465;3170745;3170983;3171307;3172552;3172755;3172907;3173077;3175473;3179261;3183032;3183520;3184152	3088104;3145961;3148239;3148423;3151527;3151650;3151998;3156795;3157013;3157233;3157468;3161967;3163794;3166346;3170692;3170923;3171247;3171458;3172698;3172832;3173020;3173556;3175509;3179483;3183266;3183561;3187698	+;+;+;+;+;+;+;+;+;+;+;+;+;+;+;+;+;+;+;+;+;+;+;+;+;+;+	8620	4235	5263	4524	2801	2670	2329	3120	2790	3406
LOC115874370	NW_022145920.1;NW_022145920.1;NW_022145920.1;NW_022145920.1;NW_022145920.1;NW_022145920.1;NW_022145920.1;NW_022145920.1;NW_022145920.1;NW_022145920.1	3192513;3196309;3197578;3200253;3339240;3339714;3347250;3350904;3372178;3375737	3193753;3196489;3197744;3200450;3339432;3339895;3347459;3351288;3372846;3376038	-;-;-;-;-;-;-;-;-;-	3728	1098	1597	1215	1169	1031	847	1870	1955	2293
LOC115874371	NW_022145636.1;NW_022145636.1;NW_022145636.1;NW_022145636.1	356520;357027;357153;357279	356972;357098;357224;358414	+;+;+;+	1733	0	0	0	0	0	0	0	1	0
LOC115874372	NW_022145920.1;NW_022145920.1;NW_022145920.1;NW_022145920.1;NW_022145920.1	3390737;3391311;3391564;3393695;3393978	3390880;3391502;3391788;3393933;3394400	+;+;+;+;+	1223	3031	3972	2528	3655	4653	3762	4184	3613	4689
LOC115874373	NW_022145920.1;NW_022145920.1;NW_022145920.1;NW_022145920.1;NW_022145920.1;NW_022145920.1;NW_022145920.1;NW_022145920.1;NW_022145920.1;NW_022145920.1;NW_022145920.1;NW_022145920.1;NW_022145920.1;NW_022145920.1;NW_022145920.1;NW_022145920.1;NW_022145920.1;NW_022145920.1	3404420;3405258;3406580;3406993;3408251;3408429;3409344;3409791;3411741;3414662;3414886;3419475;3424555;3427579;3433782;3435522;3435784;3436131	3405062;3405335;3406682;3407043;3408374;3408570;3409519;3409902;3411979;3414826;3415120;3419722;3424931;3431851;3435462;3435728;3435995;3437438	-;-;-;-;-;-;-;-;-;-;-;-;-;-;-;-;-;-	10374	366	356	862	82	55	49	24	33	30
LOC115874374	NW_022145920.1;NW_022145920.1;NW_022145920.1	3437438;3453675;3654632	3444751;3453725;3654997	-;-;-	7731	156	145	353	29	9	19	7	13	4
LOC115874375	NW_022145920.1;NW_022145920.1	3643124;3643654	3643603;3643918	-;-	745	0	0	0	0	0	1	0	0	0
LOC115874376	NW_022145920.1;NW_022145920.1;NW_022145920.1;NW_022145920.1;NW_022145920.1;NW_022145920.1;NW_022145920.1;NW_022145920.1;NW_022145920.1	3667393;3667782;3667996;3668202;3668544;3670321;3695291;3699991;3708460	3667614;3667938;3668149;3668475;3668663;3670400;3695466;3700040;3708897	+;+;+;+;+;+;+;+;+	1671	2042	2579	1816	1879	1831	1567	2401	2344	2684
LOC115874377	NW_022145920.1;NW_022145920.1	3690371;3690487	3690427;3690978	-;-	549	2	1	1	1	0	0	0	2	2
LOC115874378	NW_022145920.1;NW_022145920.1;NW_022145920.1;NW_022145920.1;NW_022145920.1;NW_022145920.1;NW_022145920.1	3709779;3712414;3712635;3712885;3713234;3713536;3714076	3711065;3712528;3712827;3713165;3713470;3714069;3714190	-;-;-;-;-;-;-	2762	823	915	687	1336	1461	1249	1559	1795	1892
LOC115874379	NW_022145636.1;NW_022145636.1;NW_022145636.1;NW_022145636.1;NW_022145636.1	1515837;1517617;1518092;1518398;1518634	1516067;1517789;1518296;1518538;1519655	-;-;-;-;-	1772	347	385	307	182	273	210	269	274	313
LOC115874380	NW_022145920.1;NW_022145920.1;NW_022145920.1;NW_022145920.1;NW_022145920.1;NW_022145920.1;NW_022145920.1;NW_022145920.1;NW_022145920.1;NW_022145920.1;NW_022145920.1;NW_022145920.1;NW_022145920.1;NW_022145920.1;NW_022145920.1	3721292;3721505;3721676;3730372;3733533;3737878;3738121;3738283;3742841;3743034;3743791;3743968;3760784;3760973;3761890	3721452;3721617;3721765;3730562;3733691;3738063;3738230;3738431;3742978;3743184;3743908;3744125;3760916;3761828;3762032	-;-;-;-;-;-;-;-;-;-;-;-;-;-;-	2856	2904	3096	2294	4452	5031	3828	6666	5916	5795
LOC115874381	NW_022145920.1;NW_022145920.1;NW_022145920.1;NW_022145920.1;NW_022145920.1;NW_022145920.1;NW_022145920.1;NW_022145920.1	3763495;3763808;3764116;3764288;3764527;3764697;3784047;3784218	3763751;3763892;3764229;3764429;3764629;3764753;3784163;3784624	+;+;+;+;+;+;+;+	1282	1815	2393	1625	1424	1953	1384	1693	1589	2168
LOC115874382	NW_022145920.1;NW_022145920.1;NW_022145920.1;NW_022145920.1;NW_022145920.1;NW_022145920.1;NW_022145920.1;NW_022145920.1;NW_022145920.1;NW_022145920.1;NW_022145920.1;NW_022145920.1;NW_022145920.1;NW_022145920.1;NW_022145920.1	3793617;3812500;3813248;3813396;3821250;3822042;3828873;3829318;3829510;3829855;3846076;3846428;3849830;3850059;3850225	3793893;3812580;3813331;3813554;3821459;3822221;3829136;3829456;3829801;3830032;3846329;3846626;3849991;3850169;3850447	-;-;-;-;-;-;-;-;-;-;-;-;-;-;-	2813	2354	2913	2359	1894	1987	1659	2699	2585	3029
LOC115874383	NW_022145920.1;NW_022145920.1;NW_022145920.1;NW_022145920.1	3792244;3792639;3792833;3793176	3792535;3792723;3793120;3793690	+;+;+;+	1180	921	1114	689	1164	1271	1048	1651	1439	1881
LOC115874384	NW_022145920.1;NW_022145920.1;NW_022145920.1;NW_022145920.1;NW_022145920.1	3864233;3865556;3865754;3865891;3866459	3865498;3865689;3865834;3866024;3866807	-;-;-;-;-	1964	1228	1487	1178	1517	1676	1375	2045	1665	2325
LOC115874385	NW_022145920.1;NW_022145920.1;NW_022145920.1;NW_022145920.1;NW_022145920.1;NW_022145920.1;NW_022145920.1;NW_022145920.1;NW_022145920.1;NW_022145920.1;NW_022145920.1;NW_022145920.1	3872550;3880256;3880436;3880687;3884982;3885311;3885635;3885769;3886027;3886288;3886494;3886832	3873998;3880385;3880629;3880917;3885253;3885583;3885710;3885969;3886200;3886432;3886775;3887221	-;-;-;-;-;-;-;-;-;-;-;-	3817	1102	1122	1107	608	619	618	517	571	712
LOC115874386	NW_022145920.1;NW_022145920.1;NW_022145920.1;NW_022145920.1;NW_022145920.1;NW_022145920.1	3867549;3867839;3868081;3868275;3868713;3868928	3867779;3868026;3868218;3868658;3868795;3870183	+;+;+;+;+;+	2280	1402	1544	1197	1596	1803	1527	2294	2226	2579
LOC115874387	NW_022145920.1;NW_022145920.1;NW_022145920.1;NW_022145920.1;NW_022145920.1;NW_022145920.1;NW_022145920.1;NW_022145920.1;NW_022145920.1;NW_022145920.1;NW_022145920.1;NW_022145920.1	3887725;3902472;3906185;3942233;3945728;3945976;3953816;3954741;3963145;3963457;3968301;3974897	3888133;3902642;3906337;3942856;3945910;3946102;3954018;3954833;3963385;3963483;3968479;3977031	+;+;+;+;+;+;+;+;+;+;+;+	4545	1866	2183	2046	1629	1573	1361	1807	1703	2089
LOC115874388	NW_022145920.1;NW_022145920.1;NW_022145920.1;NW_022145920.1;NW_022145920.1;NW_022145920.1;NW_022145920.1;NW_022145920.1	3908252;3913298;3914203;3914435;3922598;3926526;3926743;3934802	3908711;3913540;3914372;3914633;3922821;3926680;3926924;3934991	-;-;-;-;-;-;-;-	1823	2248	2206	1836	224	187	308	296	302	417
LOC115874389	NW_022145920.1;NW_022145920.1	3969970;3972089	3972025;3972106	+;+	2074	32	9	13	3	8	12	3	7	7
LOC115874390	NW_022145920.1;NW_022145920.1;NW_022145920.1;NW_022145920.1	3981853;3982023;3984602;3984799	3981966;3982139;3984700;3985041	-;-;-;-	573	3155	4024	2434	5271	5222	4886	4875	5185	6291
LOC115874391	NW_022145920.1;NW_022145920.1;NW_022145920.1;NW_022145920.1;NW_022145920.1;NW_022145920.1	3995512;3999845;4007872;4016155;4028328;4080665	3996131;4000052;4008026;4016313;4028453;4081342	-;-;-;-;-;-	1946	20	16	14	3	5	13	1	4	2
LOC115874392	NW_022145920.1;NW_022145920.1	4042546;4047001	4042960;4047352	-;-	767	112	48	37	0	0	7	2	0	2
LOC115874393	NW_022145920.1;NW_022145920.1;NW_022145920.1	4121687;4124033;4124655	4122387;4124451;4124972	-;-;-	1438	161	284	167	819	720	577	972	774	1167
LOC115874394	NW_022145636.1;NW_022145636.1;NW_022145636.1;NW_022145636.1;NW_022145636.1;NW_022145636.1;NW_022145636.1	1777660;1779244;1780558;1780733;1780921;1781087;1781344	1777740;1780190;1780675;1780866;1781011;1781258;1781382	+;+;+;+;+;+;+	1582	37	40	17	23	42	6	22	16	28
LOC115874395	NW_022145920.1;NW_022145920.1;NW_022145920.1	4286130;4286549;4289174	4286333;4287365;4290409	+;+;+	2257	36	89	51	73	103	91	9	12	32
LOC115874396	NW_022145920.1;NW_022145920.1	4173333;4177914	4174189;4178892	+;+	1836	19	8	5	1	0	5	0	0	1
LOC115874397	NW_022145920.1;NW_022145920.1;NW_022145920.1;NW_022145920.1;NW_022145920.1;NW_022145920.1;NW_022145920.1	4361988;4362617;4362912;4362983;4363264;4363551;4363818	4362583;4362874;4362935;4363204;4363385;4363761;4364005	+;+;+;+;+;+;+	1621	1189	955	751	435	488	386	355	326	442
LOC115874398	NW_022145920.1;NW_022145920.1;NW_022145920.1;NW_022145920.1;NW_022145920.1;NW_022145920.1;NW_022145920.1;NW_022145920.1;NW_022145920.1;NW_022145920.1;NW_022145920.1	4380362;4383040;4385484;4385688;4386764;4391881;4396230;4404114;4423232;4457639;4467072	4380901;4383255;4385626;4385793;4386906;4392092;4396252;4404539;4423350;4457940;4467092	-;-;-;-;-;-;-;-;-;-;-	2251	1262	1288	1170	468	466	536	742	895	786
LOC115874399	NW_022145920.1;NW_022145920.1;NW_022145920.1;NW_022145920.1;NW_022145920.1;NW_022145920.1;NW_022145920.1;NW_022145920.1;NW_022145920.1;NW_022145920.1;NW_022145920.1;NW_022145920.1;NW_022145920.1;NW_022145920.1;NW_022145920.1;NW_022145920.1;NW_022145920.1;NW_022145920.1;NW_022145920.1;NW_022145920.1;NW_022145920.1;NW_022145920.1;NW_022145920.1;NW_022145920.1	4508942;4512242;4512515;4513516;4516653;4518887;4519059;4521014;4521180;4530251;4530584;4534367;4534834;4541219;4544902;4547341;4549256;4551547;4553335;4562764;4614587;4686575;4699793;4753785	4509536;4512403;4512715;4513685;4516991;4519002;4519189;4521085;4529029;4530518;4530759;4534555;4535017;4541386;4545144;4547632;4549923;4551901;4553505;4563111;4614856;4686652;4699830;4754170	-;-;-;-;-;-;-;-;-;-;-;-;-;-;-;-;-;-;-;-;-;-;-;-	13470	12462	13136	11290	9764	9447	8493	8835	12561	11563
LOC115874400	NW_022145920.1;NW_022145920.1;NW_022145920.1;NW_022145920.1;NW_022145920.1;NW_022145920.1;NW_022145920.1;NW_022145920.1;NW_022145920.1;NW_022145920.1;NW_022145920.1;NW_022145920.1;NW_022145920.1	4765897;4769401;4770969;4773077;4781774;4782105;4784150;4804917;4806813;4836788;4970796;5095356;5174575	4767698;4769593;4771165;4773298;4781987;4782325;4784629;4805052;4807054;4837162;4971317;5095563;5174958	-;-;-;-;-;-;-;-;-;-;-;-;-	5196	6225	7935	6402	4377	4185	3659	3019	3421	3971
LOC115874401	NW_022145920.1;NW_022145920.1	4603993;4605695	4604081;4606053	+;+	448	0	0	0	0	0	1	0	0	0
LOC115874402	NW_022145920.1;NW_022145920.1	4789431;4790092	4789976;4790786	+;+	1241	1	0	2	0	1	2	0	0	1
LOC115874403	NW_022145920.1;NW_022145920.1;NW_022145920.1;NW_022145920.1;NW_022145920.1;NW_022145920.1;NW_022145920.1;NW_022145920.1;NW_022145920.1	10623;12397;37459;40716;40917;45367;47052;583726;716159	11384;12438;37674;40841;40982;45444;47222;584241;716522	-;-;-;-;-;-;-;-;-	2341	291	373	327	220	246	279	97	89	85
LOC115874405	NW_022145921.1;NW_022145921.1;NW_022145921.1	370022;371115;374552	370306;371232;374699	+;+;+	551	4	1	3	0	1	1	6	8	4
LOC115874406	NW_022145921.1;NW_022145921.1;NW_022145921.1	394346;398282;404505	394464;398528;404657	+;+;+	519	0	0	0	1	3	0	2	5	0
LOC115874407	NW_022145921.1;NW_022145921.1;NW_022145921.1	426633;429137;431688	426765;429349;431831	+;+;+	490	11	3	5	0	1	4	1	0	1
LOC115874408	NW_022145921.1;NW_022145921.1;NW_022145921.1;NW_022145921.1	379145;384525;386057;386891	379266;384736;386153;387024	+;+;+;+	565	0	0	0	0	1	0	0	0	0
LOC115874409	NW_022145921.1;NW_022145921.1;NW_022145921.1;NW_022145921.1;NW_022145921.1;NW_022145921.1;NW_022145921.1;NW_022145921.1;NW_022145921.1;NW_022145921.1;NW_022145921.1;NW_022145921.1;NW_022145921.1;NW_022145921.1;NW_022145921.1;NW_022145921.1;NW_022145921.1;NW_022145921.1;NW_022145921.1;NW_022145921.1;NW_022145921.1;NW_022145921.1;NW_022145921.1;NW_022145921.1;NW_022145921.1;NW_022145921.1;NW_022145…	208314;214655;219786;224358;230343;235149;243169;251996;253031;259451;265474;272008;272262;274345;276406;281821;283105;289681;291116;296148;297225;299574;301151;303653;304431;306834;317934;321151;324333;327003;332295;334058;334706;336548;342526;347600;350522;357519;362548;363661;368414	208430;214866;219879;224510;230589;235320;243258;252133;253247;259615;265661;272156;272431;274646;276711;282022;283378;289866;291229;296362;297350;299701;301240;303731;304591;306922;318180;321311;324428;327104;332445;334272;334849;336689;342773;347781;350770;357645;362697;363778;368676	+;+;+;+;+;+;+;+;+;+;+;+;+;+;+;+;+;+;+;+;+;+;+;+;+;+;+;+;+;+;+;+;+;+;+;+;+;+;+;+;+	6979	253	227	191	157	197	138	575	873	762
LOC115874410	NW_022145921.1;NW_022145921.1;NW_022145921.1	250469;250854;251007	250797;250954;251232	+;+;+	656	0	0	0	0	0	0	0	0	0
LOC115874411	NW_022145921.1;NW_022145921.1;NW_022145921.1;NW_022145921.1;NW_022145921.1;NW_022145921.1;NW_022145921.1;NW_022145921.1;NW_022145921.1	20291;24334;35097;71077;71442;83359;84411;90199;195950	20405;24464;35242;71172;71562;83571;84536;90572;196097	-;-;-;-;-;-;-;-;-	1470	14	29	6	15	24	12	14	18	4
LOC115874412	NW_022145922.1;NW_022145922.1;NW_022145922.1;NW_022145922.1;NW_022145922.1;NW_022145922.1;NW_022145922.1	1817;11366;14687;27828;33022;35297;37107	2006;11536;14881;28019;33294;35580;37296	-;-;-;-;-;-;-	1495	47	46	45	10	13	8	5	6	7
LOC115874413	NW_022145924.1;NW_022145924.1;NW_022145924.1;NW_022145924.1;NW_022145924.1;NW_022145924.1;NW_022145924.1;NW_022145924.1;NW_022145924.1;NW_022145924.1;NW_022145924.1	36159;40267;40480;40745;41117;41390;43003;45570;46647;48149;48933	36383;40422;40592;40952;41267;41598;43186;45771;46924;48348;49247	+;+;+;+;+;+;+;+;+;+;+	2241	63	131	55	69	26	390	53	37	46
LOC115874414	NW_022145924.1;NW_022145924.1;NW_022145924.1;NW_022145924.1;NW_022145924.1;NW_022145924.1;NW_022145924.1	7;3423;3953;4589;7363;8299;8485	41;3585;4074;4827;8003;8426;8540	+;+;+;+;+;+;+	1384	247	351	248	203	130	183	505	687	821
LOC115874415	NW_022145636.1;NW_022145636.1;NW_022145636.1;NW_022145636.1;NW_022145636.1;NW_022145636.1;NW_022145636.1;NW_022145636.1;NW_022145636.1;NW_022145636.1;NW_022145636.1;NW_022145636.1;NW_022145636.1	883476;887014;890284;902692;905620;907134;907710;908254;908552;913536;914332;919340;923323	883530;887205;890438;902914;905748;907238;907934;908493;910489;913802;914683;919535;925971	+;+;+;+;+;+;+;+;+;+;+;+;+	6726	991	1356	931	1036	1409	1048	1113	1631	1565
LOC115874416	NW_022145926.1;NW_022145926.1;NW_022145926.1	190560;196858;198268	193924;197037;198388	-;-;-	3666	14	40	17	13	12	21	9	18	15
LOC115874417	NW_022145926.1;NW_022145926.1	411264;416555	411424;416806	-;-	413	0	1	0	1	0	0	0	2	0
LOC115874418	NW_022145926.1;NW_022145926.1;NW_022145926.1;NW_022145926.1	122949;126871;127623;138741	123045;127155;127768;139101	+;+;+;+	889	18	37	18	27	47	38	32	62	31
LOC115874419	NW_022145926.1;NW_022145926.1;NW_022145926.1;NW_022145926.1;NW_022145926.1	324905;328569;328726;328875;331225	324921;328668;328821;329030;331325	+;+;+;+;+	470	9	16	7	18	13	2	16	23	14
LOC115874420	NW_022145926.1;NW_022145926.1;NW_022145926.1;NW_022145926.1;NW_022145926.1;NW_022145926.1;NW_022145926.1;NW_022145926.1;NW_022145926.1;NW_022145926.1;NW_022145926.1	375721;378297;384433;386336;389028;392704;396777;399064;401186;411059;411303	375948;378581;384623;386560;389787;392903;396931;399332;401437;411202;411442	-;-;-;-;-;-;-;-;-;-;-	2849	10	14	17	14	9	16	11	17	14
LOC115874421	NW_022145926.1;NW_022145926.1;NW_022145926.1	77745;86013;110668	78447;86253;111842	-;-;-	2119	736	1782	678	5008	4290	3301	6990	6374	7784
LOC115874422	NW_022145926.1;NW_022145926.1;NW_022145926.1;NW_022145926.1;NW_022145926.1;NW_022145926.1;NW_022145926.1	253769;261475;262497;271479;276533;278626;282924	254051;261693;263981;271793;276724;278829;283630	+;+;+;+;+;+;+	3405	1686	2686	1772	591	654	670	322	273	359
LOC115874423	NW_022145926.1;NW_022145926.1;NW_022145926.1	288234;289527;289647	289464;289577;289790	-;-;-	1426	1	2	2	2	0	1	0	0	2
LOC115874424	NW_022145926.1;NW_022145926.1;NW_022145926.1;NW_022145926.1;NW_022145926.1	203546;205272;207040;207418;212044	203803;205653;207145;207968;212199	-;-;-;-;-	1453	60	60	45	22	34	21	7	7	2
LOC115874425	NW_022145926.1;NW_022145926.1;NW_022145926.1	221204;226260;229515	221507;226414;230596	+;+;+	1541	40	132	33	716	834	507	1362	1624	2041
LOC115874426	NW_022145936.1;NW_022145936.1	11454;12958	11555;13200	+;+	345	27	75	18	39	28	42	62	74	70
LOC115874427	NW_022145937.1;NW_022145937.1;NW_022145937.1	73213;75224;78304	73358;75482;78424	+;+;+	526	5	2	3	5	1	9	1	1	2
LOC115874428	NW_022145636.1	931116	932504	-	1389	0	0	0	0	0	0	0	0	0
LOC115874429	NW_022145937.1;NW_022145937.1;NW_022145937.1;NW_022145937.1;NW_022145937.1;NW_022145937.1	118931;334034;355080;390868;391106;395738	119013;334400;355322;391104;391129;395977	+;+;+;+;+;+	1194	0	0	0	0	0	0	0	0	0
LOC115874430	NW_022145937.1;NW_022145937.1;NW_022145937.1;NW_022145937.1	29638;32086;40234;44612	29791;32231;40468;45747	+;+;+;+	1671	1192	1261	1212	250	297	348	76	67	74
LOC115874431	NW_022145937.1;NW_022145937.1;NW_022145937.1	49519;50318;50575	50257;50470;50916	-;-;-	1234	1130	1337	936	1044	998	786	1365	1323	1707
LOC115874432	NW_022145937.1;NW_022145937.1;NW_022145937.1;NW_022145937.1;NW_022145937.1;NW_022145937.1;NW_022145937.1;NW_022145937.1;NW_022145937.1;NW_022145937.1	1541;6202;10279;10447;14653;14697;14760;16267;16513;16747	1877;6350;10390;10632;14694;14758;14838;16457;16602;16953	+;+;+;+;+;+;+;+;+;+	1455	21	60	10	17	5	25	1	1	2
LOC115874433	NW_022145938.1;NW_022145938.1	6826;8783	7178;9189	+;+	760	0	0	0	0	0	0	0	0	0
LOC115874434	NW_022145940.1;NW_022145940.1;NW_022145940.1	7249;7686;8604	7428;8532;8839	+;+;+	1263	0	0	0	1	0	0	0	2	4
LOC115874435	NW_022145941.1;NW_022145941.1;NW_022145941.1;NW_022145941.1;NW_022145941.1	22;2866;3191;10971;12927	211;3086;3362;11131;13078	-;-;-;-;-	896	11	7	6	3	0	0	0	0	2
LOC115874436	NW_022145942.1;NW_022145942.1;NW_022145942.1	48788;48961;49415	48958;49355;49604	-;-;-	756	0	0	0	0	0	0	0	0	0
LOC115874437	NW_022145945.1;NW_022145945.1	815256;816027	815337;816786	+;+	842	14	9	22	2	0	1	0	0	0
LOC115874438	NW_022145636.1;NW_022145636.1;NW_022145636.1;NW_022145636.1;NW_022145636.1;NW_022145636.1;NW_022145636.1;NW_022145636.1;NW_022145636.1;NW_022145636.1;NW_022145636.1;NW_022145636.1;NW_022145636.1;NW_022145636.1	1391087;1394126;1394524;1395151;1395431;1395863;1396136;1396384;1398759;1401888;1416259;1416609;1430730;1432256	1392766;1394463;1394947;1395379;1395666;1396072;1396310;1396820;1399134;1401910;1416411;1416796;1430905;1432375	-;-;-;-;-;-;-;-;-;-;-;-;-;-	4765	271	337	173	976	831	734	1105	1151	1362
LOC115874439	NW_022145945.1;NW_022145945.1;NW_022145945.1	970967;972253;974603	972181;972817;974690	-;-;-	1868	38	40	28	18	23	21	26	30	43
LOC115874440	NW_022145945.1;NW_022145945.1;NW_022145945.1;NW_022145945.1	1025955;1026444;1026600;1027117	1026392;1026543;1026769;1027255	-;-;-;-	847	0	0	0	0	0	0	0	0	0
LOC115874441	NW_022145945.1;NW_022145945.1;NW_022145945.1	2118704;2122139;2128056	2118953;2122948;2128812	+;+;+	1817	37	16	18	12	11	4	4	5	6
LOC115874442	NW_022145945.1;NW_022145945.1;NW_022145945.1	3738922;3739351;3739593	3739065;3739448;3739864	+;+;+	514	900	1185	620	1616	1817	1586	1893	1820	1998
LOC115874443	NW_022145945.1;NW_022145945.1;NW_022145945.1	4149020;4152428;4157046	4149255;4152540;4157245	-;-;-	549	33	89	17	19	14	12	0	1	1
LOC115874444	NW_022145945.1;NW_022145945.1;NW_022145945.1;NW_022145945.1;NW_022145945.1;NW_022145945.1;NW_022145945.1;NW_022145945.1;NW_022145945.1;NW_022145945.1	5689851;5692860;5693044;5695078;5697537;5700558;5702708;5704921;5714648;5743112	5690145;5692979;5693175;5695212;5697744;5700732;5702913;5705195;5714832;5743318	-;-;-;-;-;-;-;-;-;-	1938	6	10	6	3	2	7	2	0	2
LOC115874445	NW_022145945.1;NW_022145945.1	7649931;7650936	7650857;7651164	+;+	1156	0	0	0	0	0	0	0	0	0
LOC115874446	NW_022145945.1;NW_022145945.1;NW_022145945.1	7718503;7718589;7718816	7718542;7718758;7719044	-;-;-	439	0	0	1	0	0	0	0	0	0
LOC115874447	NW_022145945.1;NW_022145945.1;NW_022145945.1	9353809;9354087;9355213	9354027;9354173;9355297	+;+;+	391	0	3	3	3	3	1	0	1	0
LOC115874448	NW_022145945.1;NW_022145945.1	10204747;10206467	10204977;10206591	+;+	356	1	2	3	0	1	2	0	0	1
LOC115874449	NW_022145945.1;NW_022145945.1;NW_022145945.1	10915204;10915862;10916047	10915393;10915961;10916097	-;-;-	341	0	0	0	0	0	0	0	0	0
LOC115874450	NW_022145945.1;NW_022145945.1;NW_022145945.1	12142881;12142962;12143057	12142906;12142993;12143096	-;-;-	98	0	0	0	0	0	0	0	0	0
LOC115874451	NW_022145945.1;NW_022145945.1;NW_022145945.1	12178992;12179200;12179801	12179143;12179369;12179859	-;-;-	381	0	2	2	0	0	0	0	0	0
LOC115874452	NW_022145945.1;NW_022145945.1	12224772;12226714	12225146;12226840	+;+	502	0	0	0	0	0	0	0	0	0
LOC115874453	NW_022145945.1;NW_022145945.1;NW_022145945.1	13164027;13175547;13177271	13164183;13175700;13177513	-;-;-	554	0	7	7	19	9	25	1	1	6
LOC115874454	NW_022145945.1;NW_022145945.1;NW_022145945.1;NW_022145945.1	13179375;13181779;13182578;13183513	13179660;13181924;13182682;13183776	-;-;-;-	801	8	5	5	10	12	2	7	3	2
LOC115874455	NW_022145945.1;NW_022145945.1	13395263;13398227	13395410;13398464	+;+	386	407	367	215	133	147	289	329	162	357
LOC115874456	NW_022145945.1;NW_022145945.1;NW_022145945.1;NW_022145945.1;NW_022145945.1	13400239;13400474;13400696;13400883;13401130	13400399;13400634;13400828;13401070;13401403	-;-;-;-;-	917	2030	2193	1599	1245	1197	1010	1586	1521	1850
LOC115874457	NW_022145945.1;NW_022145945.1;NW_022145945.1	10164444;10164575;10164788	10164519;10164733;10164838	+;+;+	286	2	1	2	6	1	3	0	0	4
LOC115874458	NW_022145617.1;NW_022145617.1;NW_022145617.1;NW_022145617.1	286530;287069;287706;289766	287012;287265;288039;290265	+;+;+;+	1514	1947	2345	1785	1910	1951	1478	2024	1790	2422
LOC115874459	NW_022145945.1;NW_022145945.1;NW_022145945.1;NW_022145945.1;NW_022145945.1;NW_022145945.1;NW_022145945.1;NW_022145945.1;NW_022145945.1;NW_022145945.1;NW_022145945.1;NW_022145945.1;NW_022145945.1;NW_022145945.1	621694;678606;682304;682664;682972;684004;684249;686545;686778;689910;690139;691035;693907;696986	622015;678805;682452;682779;683076;684165;684437;686713;687035;690074;690308;691202;694104;697712	+;+;+;+;+;+;+;+;+;+;+;+;+;+	3098	4711	4928	5530	1679	1519	1326	446	452	601
LOC115874460	NW_022145945.1;NW_022145945.1	788612;792278	789871;792343	-;-	1326	123	113	136	150	58	116	289	308	324
LOC115874461	NW_022145945.1;NW_022145945.1	962757;963757	963417;964313	+;+	1218	0	0	0	0	0	0	0	0	0
LOC115874462	NW_022145945.1;NW_022145945.1;NW_022145945.1;NW_022145945.1;NW_022145945.1	1028758;1028935;1032514;1045620;1046041	1028818;1029072;1032660;1046006;1046051	+;+;+;+;+	744	6	8	6	6	5	3	2	2	5
LOC115874463	NW_022145945.1;NW_022145945.1	1049118;1049211	1049142;1051655	+;+	2470	47	44	53	47	27	29	33	28	20
LOC115874464	NW_022145945.1;NW_022145945.1	1456130;1456578	1456141;1458326	+;+	1761	380	443	377	381	394	328	392	360	329
LOC115874465	NW_022145636.1;NW_022145636.1;NW_022145636.1	1605084;1607172;1612350	1605140;1607720;1612472	+;+;+	729	0	2	0	1	0	0	0	0	1
LOC115874466	NW_022145945.1;NW_022145945.1;NW_022145945.1;NW_022145945.1;NW_022145945.1;NW_022145945.1;NW_022145945.1;NW_022145945.1;NW_022145945.1;NW_022145945.1	2854410;2855855;2856775;2858481;2859625;2859771;2861941;2863786;2863796;2865842	2854435;2855926;2856919;2858707;2859707;2859905;2862041;2863794;2863944;2866226	+;+;+;+;+;+;+;+;+;+	1332	18	23	28	5	25	6	14	11	29
LOC115874467	NW_022145945.1;NW_022145945.1;NW_022145945.1;NW_022145945.1;NW_022145945.1;NW_022145945.1;NW_022145945.1;NW_022145945.1;NW_022145945.1;NW_022145945.1;NW_022145945.1;NW_022145945.1;NW_022145945.1;NW_022145945.1;NW_022145945.1;NW_022145945.1;NW_022145945.1;NW_022145945.1	3107030;3111409;3114319;3117709;3119105;3119448;3126279;3133030;3137437;3138334;3140209;3140393;3142177;3146302;3153804;3154115;3156318;3163481	3107551;3111534;3114604;3117920;3119365;3119595;3126436;3133173;3137579;3138439;3140334;3140538;3142316;3146513;3154055;3154259;3156475;3163860	-;-;-;-;-;-;-;-;-;-;-;-;-;-;-;-;-;-	3665	110	210	125	222	80	151	49	169	53
LOC115874468	NW_022145945.1;NW_022145945.1	3463065;3463842	3463175;3464597	+;+	867	0	0	0	0	0	0	0	0	0
LOC115874469	NW_022145945.1;NW_022145945.1;NW_022145945.1	3585979;3589201;3618395	3586052;3589866;3619211	+;+;+	1557	42	51	32	160	84	140	35	23	24
LOC115874470	NW_022145945.1;NW_022145945.1	3793888;3794207	3793901;3796094	+;+	1902	0	0	0	0	0	0	0	0	0
LOC115874471	NW_022145945.1;NW_022145945.1;NW_022145945.1	4630900;4631050;4634932	4630984;4631864;4634937	+;+;+	906	0	0	0	0	0	0	0	0	0
LOC115874472	NW_022145945.1	7647964	7648998	+	1035	0	0	0	0	0	0	0	0	0
LOC115874473	NW_022145636.1;NW_022145636.1;NW_022145636.1;NW_022145636.1;NW_022145636.1	1945236;1946489;1949443;1950126;1950769	1945381;1946574;1949553;1950225;1951696	+;+;+;+;+	1371	89	45	56	2	0	0	0	0	3
LOC115874474	NW_022145945.1	7719354	7719728	+	375	0	0	0	0	0	0	0	1	0
LOC115874475	NW_022145945.1	7793990	7795834	+	1845	22	21	18	5	9	14	0	4	3
LOC115874476	NW_022145945.1;NW_022145945.1	9276809;9279650	9277077;9280039	+;+	659	4	0	1	0	0	0	0	1	0
LOC115874477	NW_022145945.1;NW_022145945.1;NW_022145945.1;NW_022145945.1	9282903;9286133;9286370;9297237	9284078;9286255;9286730;9297516	-;-;-;-	1940	53	130	60	286	349	233	808	692	1220
LOC115874478	NW_022145945.1;NW_022145945.1;NW_022145945.1;NW_022145945.1;NW_022145945.1;NW_022145945.1;NW_022145945.1;NW_022145945.1;NW_022145945.1;NW_022145945.1;NW_022145945.1;NW_022145945.1;NW_022145945.1;NW_022145945.1;NW_022145945.1;NW_022145945.1;NW_022145945.1;NW_022145945.1;NW_022145945.1	9482495;9485644;9485808;9485991;9489041;9491165;9492627;9492908;9493150;9493408;9507080;9510075;9512937;9515607;9515735;9516026;9516245;9519410;9519991	9482963;9485748;9485924;9486067;9489242;9491327;9492796;9492986;9493353;9493517;9507444;9510321;9513053;9515683;9515930;9516182;9516414;9519695;9520140	+;+;+;+;+;+;+;+;+;+;+;+;+;+;+;+;+;+;+	3461	635	700	547	133	87	66	82	66	85
LOC115874479	NW_022145945.1	10144730	10145158	+	429	0	0	2	0	0	0	0	0	0
LOC115874480	NW_022145945.1;NW_022145945.1;NW_022145945.1;NW_022145945.1;NW_022145945.1	10426015;10429752;10430194;10430646;10431031	10426020;10430053;10430447;10430874;10431522	+;+;+;+;+	1283	1746	2170	1541	1815	1959	1581	2989	3089	3808
LOC115874481	NW_022145945.1	10831222	10832508	-	1287	349	521	320	873	913	788	1629	1619	2032
LOC115874482	NW_022145636.1;NW_022145636.1;NW_022145636.1;NW_022145636.1;NW_022145636.1;NW_022145636.1;NW_022145636.1;NW_022145636.1;NW_022145636.1;NW_022145636.1;NW_022145636.1	75308;78679;78846;79024;79279;79482;81128;81363;84825;89113;99048	75582;78785;78936;79209;79348;79608;81295;81431;84993;89292;99854	+;+;+;+;+;+;+;+;+;+;+	2249	40	54	42	40	42	81	46	28	27
LOC115874483	NW_022145945.1;NW_022145945.1;NW_022145945.1;NW_022145945.1;NW_022145945.1	10989718;10990453;10990654;10991097;10991397	10990352;10990600;10990808;10991334;10991640	-;-;-;-;-	1420	58	55	71	49	32	18	30	42	45
LOC115874484	NW_022145945.1	11022775	11023617	+	843	0	0	0	0	0	0	0	0	0
LOC115874485	NW_022145945.1	11023717	11024241	+	525	0	0	0	0	0	0	0	0	0
LOC115874486	NW_022145945.1	11084796	11085623	-	828	0	0	0	0	0	0	0	0	1
LOC115874487	NW_022145945.1;NW_022145945.1;NW_022145945.1	12230661;12242030;12249705	12231692;12242368;12249734	-;-;-	1401	3	2	1	1	0	1	0	0	0
LOC115874488	NW_022145945.1	12465669	12466193	+	525	0	0	0	0	0	0	3	0	0
LOC115874489	NW_022145636.1;NW_022145636.1;NW_022145636.1;NW_022145636.1;NW_022145636.1;NW_022145636.1;NW_022145636.1;NW_022145636.1	158054;158946;159498;159710;159996;160184;160425;161248	158892;159444;159658;159939;160124;160368;161188;161432	-;-;-;-;-;-;-;-	2992	5597	6605	4754	6567	6817	5591	7360	7735	8867
LOC115874490	NW_022145945.1	12486110	12486817	-	708	0	0	0	0	0	0	0	0	0
LOC115874491	NW_022145945.1	12486880	12488868	-	1989	0	0	0	0	0	0	0	0	0
LOC115874492	NW_022145945.1;NW_022145945.1	12488874;12496024	12491306;12496184	-;-	2594	0	3	0	1	0	0	0	0	0
LOC115874493	NW_022145945.1;NW_022145945.1;NW_022145945.1	12492922;12493755;12493940	12493395;12493878;12494082	-;-;-	741	0	6	1	2	3	0	0	0	0
LOC115874494	NW_022145945.1	13320677	13321261	-	585	0	0	0	0	0	0	0	0	0
LOC115874495	NW_022145945.1;NW_022145945.1;NW_022145945.1	10165384;10165461;10165674	10165405;10165619;10165724	+;+;+	232	0	0	0	0	0	0	0	0	0
LOC115874496	NW_022145945.1	13683387	13683992	-	606	0	0	0	0	0	0	0	0	0
LOC115874497	NW_022145945.1	14039686	14040117	+	432	0	0	0	0	0	0	0	0	0
LOC115874498	NW_022145945.1;NW_022145945.1;NW_022145945.1;NW_022145945.1	14006144;14063931;14088838;14090860	14006397;14064142;14089024;14091129	+;+;+;+	923	141	162	134	37	82	67	19	39	61
LOC115874499	NW_022145636.1;NW_022145636.1;NW_022145636.1;NW_022145636.1;NW_022145636.1;NW_022145636.1;NW_022145636.1;NW_022145636.1;NW_022145636.1;NW_022145636.1;NW_022145636.1;NW_022145636.1;NW_022145636.1;NW_022145636.1;NW_022145636.1;NW_022145636.1;NW_022145636.1	163217;163657;163888;164049;164950;165191;165376;166921;170188;170411;170626;173845;174065;174342;175697;176056;176273	163577;163826;163992;164843;165136;165315;165501;167024;170358;170575;170734;174009;174282;174501;175989;176213;176536	+;+;+;+;+;+;+;+;+;+;+;+;+;+;+;+;+	3676	12938	14970	11997	15493	16143	13991	11127	11676	12214
LOC115874500	NW_022145945.1;NW_022145945.1;NW_022145945.1;NW_022145945.1;NW_022145945.1;NW_022145945.1;NW_022145945.1;NW_022145945.1;NW_022145945.1;NW_022145945.1;NW_022145945.1;NW_022145945.1	300131;300890;301298;307718;309319;309606;312948;313993;319764;320036;445659;448632	300712;301048;301471;307875;309532;309787;313233;314220;319896;320155;445815;448700	-;-;-;-;-;-;-;-;-;-;-;-	2462	15	12	5	0	3	17	3	2	1
LOC115874501	NW_022145945.1;NW_022145945.1;NW_022145945.1;NW_022145945.1;NW_022145945.1	232026;237656;239213;239596;250242	232452;238064;239349;239736;250791	-;-;-;-;-	1664	305	412	335	86	187	113	87	81	90
LOC115874502	NW_022145945.1;NW_022145945.1;NW_022145945.1;NW_022145945.1;NW_022145945.1;NW_022145945.1;NW_022145945.1	253433;256495;257017;257270;266257;277578;289772	254315;256663;257208;257459;266479;277713;289977	-;-;-;-;-;-;-	1999	207	403	340	4	2	5	5	1	14
LOC115874503	NW_022145945.1;NW_022145945.1;NW_022145945.1;NW_022145945.1;NW_022145945.1	403836;404763;405157;409059;409257	404273;404971;405339;409200;409551	+;+;+;+;+	1267	15	16	6	4	5	8	3	2	4
LOC115874504	NW_022145945.1;NW_022145945.1;NW_022145945.1;NW_022145945.1;NW_022145945.1	453347;454051;457651;460082;461940	453823;454216;457798;460347;462222	-;-;-;-;-	1340	428	390	260	115	49	197	16	21	25
LOC115874505	NW_022145945.1;NW_022145945.1;NW_022145945.1;NW_022145945.1;NW_022145945.1;NW_022145945.1;NW_022145945.1;NW_022145945.1;NW_022145945.1;NW_022145945.1	484773;486414;496177;496917;497072;497613;497995;500264;503688;504002	485019;486433;496247;496976;497191;497781;498118;500471;503832;504243	+;+;+;+;+;+;+;+;+;+	1406	321	399	281	242	262	185	117	88	114
LOC115874506	NW_022145945.1;NW_022145945.1;NW_022145945.1;NW_022145945.1	505092;515062;518169;522421	507104;515268;518588;522525	+;+;+;+	2745	2385	2882	2231	3484	3368	2902	4590	5288	5405
LOC115874507	NW_022145636.1;NW_022145636.1;NW_022145636.1;NW_022145636.1	180141;181508;181754;182072	181400;181701;181909;183091	-;-;-;-	2630	730	973	800	1477	1600	1219	1999	2026	2306
LOC115874508	NW_022145945.1;NW_022145945.1;NW_022145945.1;NW_022145945.1;NW_022145945.1	532591;546517;546782;547093;547288	533209;546727;547037;547216;547454	-;-;-;-;-	1377	1564	2134	1641	1213	1323	1159	1404	1399	1764
LOC115874509	NW_022145945.1;NW_022145945.1;NW_022145945.1	548060;549547;549711	549407;549659;549841	-;-;-	1592	3992	4569	3433	3846	4430	3838	4942	4826	5242
LOC115874510	NW_022145945.1;NW_022145945.1;NW_022145945.1;NW_022145945.1;NW_022145945.1;NW_022145945.1;NW_022145945.1	554930;557824;562180;566213;568413;569939;570073	555054;558094;562359;566402;568624;570013;570579	+;+;+;+;+;+;+	1560	290	846	288	952	599	682	2781	2552	3564
LOC115874511	NW_022145945.1;NW_022145945.1;NW_022145945.1;NW_022145945.1;NW_022145945.1;NW_022145945.1	575758;579771;580187;582386;582579;582976	576242;579938;580394;582512;582732;583188	+;+;+;+;+;+	1355	165	414	97	122	110	214	90	155	183
LOC115874512	NW_022145945.1;NW_022145945.1;NW_022145945.1;NW_022145945.1;NW_022145945.1;NW_022145945.1;NW_022145945.1;NW_022145945.1;NW_022145945.1;NW_022145945.1;NW_022145945.1;NW_022145945.1;NW_022145945.1;NW_022145945.1;NW_022145945.1;NW_022145945.1;NW_022145945.1	586492;587030;590294;593202;594730;594941;595225;595605;595736;596439;598137;599753;600032;601864;602044;602206;608689	586740;587190;590472;593420;594891;595070;595370;595689;595820;596588;598352;599839;600222;601984;602137;602376;608996	+;+;+;+;+;+;+;+;+;+;+;+;+;+;+;+;+	2754	258	775	181	320	178	316	863	759	1049
LOC115874513	NW_022145945.1;NW_022145945.1;NW_022145945.1;NW_022145945.1;NW_022145945.1;NW_022145945.1;NW_022145945.1;NW_022145945.1	705849;706723;709538;710460;710925;711297;711417;711553	706032;706885;710271;710696;711240;711362;711501;711683	-;-;-;-;-;-;-;-	1916	1381	1784	1138	2873	2822	2105	4031	4187	4725
LOC115874514	NW_022145945.1;NW_022145945.1;NW_022145945.1;NW_022145945.1;NW_022145945.1;NW_022145945.1;NW_022145945.1;NW_022145945.1;NW_022145945.1	698145;698653;698766;699085;699413;702208;702462;704636;705422	698338;698750;699023;699356;699542;702296;702606;704812;705967	+;+;+;+;+;+;+;+;+	1909	870	895	770	683	552	513	1032	941	1192
LOC115874515	NW_022145945.1;NW_022145945.1;NW_022145945.1;NW_022145945.1;NW_022145945.1;NW_022145945.1;NW_022145945.1	712636;716310;718635;727314;729923;732547;748843	714593;716484;718795;727511;730031;732641;749537	-;-;-;-;-;-;-	3391	19160	24385	19701	24431	22337	18430	18490	17101	23167
LOC115874516	NW_022145636.1;NW_022145636.1;NW_022145636.1;NW_022145636.1;NW_022145636.1;NW_022145636.1	183792;184121;184440;184633;184809;184930	184057;184383;184576;184756;184883;185149	-;-;-;-;-;-	1085	1170	1355	848	1300	1512	1250	1827	1836	2018
LOC115874517	NW_022145945.1;NW_022145945.1;NW_022145945.1;NW_022145945.1;NW_022145945.1;NW_022145945.1;NW_022145945.1;NW_022145945.1;NW_022145945.1;NW_022145945.1;NW_022145945.1;NW_022145945.1;NW_022145945.1;NW_022145945.1;NW_022145945.1;NW_022145945.1;NW_022145945.1;NW_022145945.1;NW_022145945.1;NW_022145945.1;NW_022145945.1;NW_022145945.1;NW_022145945.1	763953;764207;764562;764844;765090;765292;765948;766374;768361;768587;770688;770912;771119;771440;777863;778293;778540;779030;781433;781628;781840;782646;782837	764089;764511;764783;765033;765211;765441;766121;766585;768522;768753;770846;771061;771238;771580;778075;778483;778663;779172;781562;781755;782007;782777;783042	+;+;+;+;+;+;+;+;+;+;+;+;+;+;+;+;+;+;+;+;+;+;+	3846	2138	2457	2314	2830	2652	2391	3415	3454	3798
LOC115874518	NW_022145945.1;NW_022145945.1;NW_022145945.1;NW_022145945.1;NW_022145945.1	772218;774031;774341;774483;775268	773977;774261;774415;775211;777199	+;+;+;+;+	4727	0	0	2	0	0	0	1	0	0
LOC115874519	NW_022145945.1;NW_022145945.1;NW_022145945.1;NW_022145945.1;NW_022145945.1;NW_022145945.1	784941;785538;785760;786058;786344;786690	785483;785679;786002;786221;786620;787011	-;-;-;-;-;-	1691	683	839	751	952	601	570	803	675	793
LOC115874520	NW_022145945.1;NW_022145945.1	834709;837730	835481;837835	-;-	879	21	24	18	5	8	3	6	2	6
LOC115874521	NW_022145945.1;NW_022145945.1	826036;827472	826110;828077	+;+	681	69	49	71	3	3	7	2	2	3
LOC115874522	NW_022145945.1;NW_022145945.1	861315;880310	861439;880893	+;+	709	1233	1253	1863	56	69	34	20	24	26
LOC115874523	NW_022145945.1;NW_022145945.1;NW_022145945.1;NW_022145945.1;NW_022145945.1;NW_022145945.1;NW_022145945.1	1059871;1062591;1067213;1071610;1073623;1073744;1074119	1060406;1062772;1067363;1071731;1073685;1073955;1074375	-;-;-;-;-;-;-	1523	499	609	399	571	652	507	639	573	832
LOC115874524	NW_022145945.1;NW_022145945.1;NW_022145945.1;NW_022145945.1;NW_022145945.1;NW_022145945.1;NW_022145945.1;NW_022145945.1;NW_022145945.1;NW_022145945.1	1075232;1075412;1075866;1076437;1081947;1082210;1086079;1086385;1089489;1090351	1075401;1075828;1076007;1076660;1082094;1082388;1086249;1086476;1089648;1091699	+;+;+;+;+;+;+;+;+;+	3052	1995	2235	1449	2835	2985	1770	2807	2625	3371
LOC115874525	NW_022145945.1;NW_022145945.1;NW_022145945.1;NW_022145945.1;NW_022145945.1;NW_022145945.1;NW_022145945.1;NW_022145945.1;NW_022145945.1;NW_022145945.1;NW_022145945.1;NW_022145945.1;NW_022145945.1;NW_022145945.1;NW_022145945.1;NW_022145945.1;NW_022145945.1;NW_022145945.1;NW_022145945.1;NW_022145945.1;NW_022145945.1;NW_022145945.1;NW_022145945.1;NW_022145945.1;NW_022145945.1	1103057;1111905;1113102;1116483;1119640;1123409;1124941;1125260;1125799;1126517;1128598;1131691;1133562;1133787;1135984;1136151;1136457;1138534;1139877;1140231;1152679;1155858;1202998;1212916;1226632	1110856;1111990;1113210;1118599;1119828;1123591;1125124;1125443;1125927;1126705;1128774;1131843;1133720;1133941;1136086;1136336;1136567;1138820;1140025;1140385;1152909;1156051;1203298;1213248;1226937	-;-;-;-;-;-;-;-;-;-;-;-;-;-;-;-;-;-;-;-;-;-;-;-;-	14170	4197	4879	4599	5126	4282	3463	5477	6092	6925
LOC115874526	NW_022145636.1;NW_022145636.1;NW_022145636.1;NW_022145636.1;NW_022145636.1;NW_022145636.1;NW_022145636.1;NW_022145636.1;NW_022145636.1;NW_022145636.1;NW_022145636.1;NW_022145636.1;NW_022145636.1;NW_022145636.1	210767;210983;211130;211721;217314;217631;219146;219348;219553;223652;223802;223999;224261;224591	210926;211068;211668;217226;217569;217696;219258;219488;219674;223744;223935;224208;224335;224739	+;+;+;+;+;+;+;+;+;+;+;+;+;+	7650	1885	2022	1471	2964	3437	2720	3883	3822	3941
LOC115874527	NW_022145945.1;NW_022145945.1;NW_022145945.1;NW_022145945.1;NW_022145945.1;NW_022145945.1;NW_022145945.1;NW_022145945.1;NW_022145945.1	1246282;1248518;1252025;1265318;1274412;1312506;1328302;1333976;1377702	1247072;1248659;1252215;1265452;1274628;1312689;1328456;1334124;1377749	-;-;-;-;-;-;-;-;-	2012	85	85	87	159	65	111	166	109	162
LOC115874528	NW_022145945.1;NW_022145945.1;NW_022145945.1;NW_022145945.1	1389182;1391033;1392929;1415511	1390622;1391995;1393366;1415818	-;-;-;-	3150	1391	3295	2910	733	892	1064	265	290	320
LOC115874529	NW_022145945.1;NW_022145945.1;NW_022145945.1;NW_022145945.1;NW_022145945.1;NW_022145945.1;NW_022145945.1;NW_022145945.1	1385469;1386228;1386542;1434805;1437686;1446744;1453516;1459782	1385993;1386488;1386840;1434919;1437813;1446943;1453956;1461686	+;+;+;+;+;+;+;+	3874	623	783	596	588	665	472	519	525	471
LOC115874530	NW_022145945.1;NW_022145945.1;NW_022145945.1;NW_022145945.1;NW_022145945.1;NW_022145945.1;NW_022145945.1;NW_022145945.1;NW_022145945.1;NW_022145945.1;NW_022145945.1;NW_022145945.1;NW_022145945.1;NW_022145945.1;NW_022145945.1;NW_022145945.1;NW_022145945.1;NW_022145945.1	1462232;1463795;1670645;1672408;1677194;1678092;1683127;1688937;1693079;1693266;1693605;1698133;1698431;1698657;1700592;1704580;1704934;1705215	1463307;1463834;1670917;1672625;1677367;1678221;1683421;1689126;1693171;1693465;1695770;1698192;1698582;1698762;1700775;1704705;1705114;1705527	+;+;+;+;+;+;+;+;+;+;+;+;+;+;+;+;+;+	5977	906	1248	1067	510	750	489	210	190	308
LOC115874531	NW_022145945.1;NW_022145945.1;NW_022145945.1;NW_022145945.1;NW_022145945.1	1602829;1609888;1652759;1661744;1664543	1603674;1610284;1653022;1662036;1666361	+;+;+;+;+	3619	1767	2121	1920	890	1180	996	506	487	623
LOC115874532	NW_022145945.1;NW_022145945.1;NW_022145945.1;NW_022145945.1;NW_022145945.1;NW_022145945.1;NW_022145945.1;NW_022145945.1;NW_022145945.1;NW_022145945.1;NW_022145945.1;NW_022145945.1;NW_022145945.1;NW_022145945.1;NW_022145945.1;NW_022145945.1;NW_022145945.1;NW_022145945.1;NW_022145945.1;NW_022145945.1;NW_022145945.1	1706019;1713078;1716831;1730401;1732793;1753830;1755673;1760073;1760716;1762753;1763156;1765876;1771611;1772296;1772489;1772870;1773085;1773444;1773611;1773879;1776214	1706348;1713467;1716974;1730583;1732958;1753940;1755891;1760248;1760736;1762924;1763344;1766064;1771703;1772434;1772665;1773007;1773291;1773536;1773740;1774048;1776663	+;+;+;+;+;+;+;+;+;+;+;+;+;+;+;+;+;+;+;+;+	3887	2488	3066	2553	2574	2864	2119	1887	2385	2441
LOC115874533	NW_022145636.1;NW_022145636.1;NW_022145636.1;NW_022145636.1;NW_022145636.1;NW_022145636.1;NW_022145636.1;NW_022145636.1;NW_022145636.1;NW_022145636.1	188305;191558;194047;199739;202773;204017;205432;206602;207071;208152	188510;192067;194234;200028;202959;204100;205626;206724;207208;208393	-;-;-;-;-;-;-;-;-;-	2163	1431	1837	1229	1370	1206	875	1730	1917	1979
LOC115874534	NW_022145945.1;NW_022145945.1;NW_022145945.1;NW_022145945.1;NW_022145945.1;NW_022145945.1;NW_022145945.1;NW_022145945.1;NW_022145945.1;NW_022145945.1;NW_022145945.1;NW_022145945.1;NW_022145945.1;NW_022145945.1;NW_022145945.1	1781159;1782617;1782925;1783137;1785496;1947262;1953279;1956243;1957972;1959584;1960183;1960380;1960569;1960892;1961245	1782426;1782820;1783067;1783245;1785689;1947475;1953560;1956463;1958129;1959930;1960317;1960509;1960701;1960976;1961416	-;-;-;-;-;-;-;-;-;-;-;-;-;-;-	3795	8379	9191	6837	7005	6778	5199	8168	8768	9555
LOC115874535	NW_022145945.1;NW_022145945.1;NW_022145945.1	1802192;1803742;1805361	1802630;1803926;1805765	+;+;+	1029	13	11	7	12	5	16	3	1	8
LOC115874536	NW_022145945.1;NW_022145945.1;NW_022145945.1;NW_022145945.1;NW_022145945.1;NW_022145945.1;NW_022145945.1;NW_022145945.1;NW_022145945.1	1961620;1961836;1963803;1963985;1964201;1964410;1964578;1964890;1965140	1961783;1962075;1963923;1964138;1964349;1964524;1964838;1965085;1965286	-;-;-;-;-;-;-;-;-	1547	698	853	570	972	995	770	1302	1215	1370
LOC115874537	NW_022145617.1;NW_022145617.1;NW_022145617.1;NW_022145617.1;NW_022145617.1;NW_022145617.1	379205;379653;379911;380156;380377;381018	379353;379738;380095;380316;380642;381120	-;-;-;-;-;-	950	29365	37213	23711	59528	65960	54891	61250	63269	71999
LOC115874538	NW_022145945.1;NW_022145945.1;NW_022145945.1;NW_022145945.1;NW_022145945.1;NW_022145945.1	1968542;1972130;1972379;1973593;1975745;1976688	1968795;1972330;1972634;1973805;1975851;1977623	+;+;+;+;+;+	1967	12136	10761	7158	827	1156	748	336	270	388
LOC115874539	NW_022145945.1;NW_022145945.1;NW_022145945.1;NW_022145945.1;NW_022145945.1;NW_022145945.1;NW_022145945.1;NW_022145945.1	1980061;1982110;1982470;1983627;1983935;1987516;1994885;2016263	1981890;1982359;1982766;1983843;1984103;1987751;1995040;2016598	-;-;-;-;-;-;-;-	3491	6331	6639	6486	3715	3606	2967	3663	3940	5068
LOC115874540	NW_022145945.1;NW_022145945.1;NW_022145945.1;NW_022145945.1;NW_022145945.1;NW_022145945.1;NW_022145945.1;NW_022145945.1	1965620;1965843;1966045;1966238;1966598;1966834;1967024;1967967	1965786;1965983;1966187;1966514;1966779;1966951;1967119;1968177	+;+;+;+;+;+;+;+	1335	892	920	746	521	655	543	737	605	789
LOC115874541	NW_022145945.1;NW_022145945.1;NW_022145945.1;NW_022145945.1;NW_022145945.1;NW_022145945.1;NW_022145945.1;NW_022145945.1;NW_022145945.1;NW_022145945.1;NW_022145945.1;NW_022145945.1	2165180;2165423;2165674;2165907;2166201;2166511;2167250;2168717;2171504;2171674;2174425;2177192	2165358;2165511;2165851;2166149;2166446;2166687;2167439;2168987;2171609;2171826;2174657;2177903	+;+;+;+;+;+;+;+;+;+;+;+	2777	3036	4446	2496	10516	10810	8998	10569	10105	11494
LOC115874542	NW_022145945.1;NW_022145945.1;NW_022145945.1;NW_022145945.1;NW_022145945.1;NW_022145945.1;NW_022145945.1;NW_022145945.1;NW_022145945.1;NW_022145945.1	2181443;2181559;2181706;2181950;2184591;2188301;2189999;2193149;2193376;2193583	2181485;2181647;2181883;2182435;2184770;2188490;2190269;2193254;2193528;2194767	+;+;+;+;+;+;+;+;+;+	2881	3441	4580	2735	7038	7529	5996	6480	5843	7031
LOC115874543	NW_022145945.1;NW_022145945.1;NW_022145945.1	2209285;2212309;2212755	2210263;2212696;2212849	-;-;-	1462	130	64	33	2	2	3	0	3	2
LOC115874544	NW_022145945.1;NW_022145945.1;NW_022145945.1;NW_022145945.1;NW_022145945.1;NW_022145945.1	2197664;2197877;2198828;2202399;2205283;2208081	2197824;2198061;2199013;2202596;2205514;2208333	+;+;+;+;+;+	1215	344	92	94	3	6	10	6	1	3
LOC115874545	NW_022145945.1;NW_022145945.1;NW_022145945.1;NW_022145945.1;NW_022145945.1;NW_022145945.1	2225869;2233897;2234947;2236899;2310854;2318046	2226905;2234118;2235076;2237115;2310923;2318325	-;-;-;-;-;-	1956	252	187	243	150	153	156	191	179	226
LOC115874546	NW_022145945.1;NW_022145945.1;NW_022145945.1;NW_022145945.1;NW_022145945.1;NW_022145945.1;NW_022145945.1;NW_022145945.1;NW_022145945.1;NW_022145945.1;NW_022145945.1;NW_022145945.1;NW_022145945.1;NW_022145945.1	2324791;2328054;2328469;2328834;2330490;2331535;2335019;2335430;2338515;2347425;2347790;2348183;2374743;2378127	2327200;2328307;2328676;2329092;2330504;2331660;2335374;2335641;2344088;2347732;2348053;2348346;2375214;2378406	-;-;-;-;-;-;-;-;-;-;-;-;-;-	10902	1430	1109	1497	196	227	240	88	72	96
LOC115874547	NW_022145945.1;NW_022145945.1;NW_022145945.1;NW_022145945.1;NW_022145945.1;NW_022145945.1;NW_022145945.1;NW_022145945.1;NW_022145945.1;NW_022145945.1;NW_022145945.1;NW_022145945.1	2459908;2467707;2468625;2471408;2472637;2484236;2487816;2488926;2490590;2493099;2496719;2498949	2460173;2467882;2468874;2471631;2472878;2484860;2488284;2489105;2490845;2494543;2496974;2500738	+;+;+;+;+;+;+;+;+;+;+;+	6179	1060	916	774	624	630	570	528	464	590
LOC115874548	NW_022145636.1;NW_022145636.1;NW_022145636.1;NW_022145636.1;NW_022145636.1;NW_022145636.1;NW_022145636.1;NW_022145636.1;NW_022145636.1	224742;224996;225225;225378;225576;245159;245343;245521;245716	224935;225162;225321;225518;225719;245285;245461;245657;245923	-;-;-;-;-;-;-;-;-	1334	740	960	704	828	839	677	1083	880	1217
LOC115874549	NW_022145945.1;NW_022145945.1;NW_022145945.1;NW_022145945.1;NW_022145945.1;NW_022145945.1;NW_022145945.1	2405471;2409154;2412270;2417281;2417521;2417818;2434592	2406305;2409447;2412710;2417460;2417744;2418139;2434925	-;-;-;-;-;-;-	2630	2391	2749	2398	1662	1867	1471	2063	1924	2304
LOC115874550	NW_022145945.1;NW_022145945.1;NW_022145945.1;NW_022145945.1;NW_022145945.1;NW_022145945.1	2390339;2393130;2395751;2395992;2401248;2401464	2390652;2393285;2395921;2396183;2401399;2401581	-;-;-;-;-;-	1103	775	674	734	516	613	448	668	529	759
LOC115874551	NW_022145945.1;NW_022145945.1;NW_022145945.1;NW_022145945.1;NW_022145945.1;NW_022145945.1;NW_022145945.1;NW_022145945.1;NW_022145945.1;NW_022145945.1;NW_022145945.1;NW_022145945.1;NW_022145945.1;NW_022145945.1;NW_022145945.1;NW_022145945.1;NW_022145945.1;NW_022145945.1	2509368;2517628;2520260;2520866;2522304;2526240;2530535;2538963;2543757;2546329;2549497;2553105;2559784;2562274;2565037;2574488;2575023;2575932	2509484;2517661;2520277;2520994;2522427;2526340;2530635;2539063;2543800;2546470;2549529;2553111;2559960;2562330;2565303;2574580;2575295;2576026	+;+;+;+;+;+;+;+;+;+;+;+;+;+;+;+;+;+	1913	29852	29384	30635	12662	20726	19323	1752	1940	2380
LOC115874552	NW_022145945.1;NW_022145945.1;NW_022145945.1;NW_022145945.1;NW_022145945.1;NW_022145945.1;NW_022145945.1;NW_022145945.1;NW_022145945.1;NW_022145945.1;NW_022145945.1;NW_022145945.1;NW_022145945.1;NW_022145945.1	2662568;2667442;2667601;2678428;2680842;2683211;2687486;2689451;2691050;2691363;2695216;2700240;2703588;2704359	2662921;2667547;2667758;2678668;2681004;2683402;2687912;2689624;2691299;2691489;2695610;2700527;2704183;2704528	-;-;-;-;-;-;-;-;-;-;-;-;-;-	3641	3188	3090	2485	2515	2433	2044	2709	2605	3319
LOC115874553	NW_022145945.1;NW_022145945.1;NW_022145945.1;NW_022145945.1	2705247;2706193;2738240;2774294	2705501;2706408;2738396;2774883	+;+;+;+	1218	979	1170	821	525	443	433	223	230	322
LOC115874554	NW_022145945.1;NW_022145945.1;NW_022145945.1	2727862;2730570;2734325	2727871;2730573;2734377	+;+;+	67	0	0	0	0	0	0	0	0	0
LOC115874555	NW_022145945.1;NW_022145945.1;NW_022145945.1;NW_022145945.1;NW_022145945.1;NW_022145945.1;NW_022145945.1	2779618;2779797;2780133;2780347;2780565;2780776;2780982	2779756;2780065;2780289;2780506;2780715;2780924;2782050	+;+;+;+;+;+;+	2094	1653	1767	1464	2662	2530	1973	3793	3346	4403
LOC115874556	NW_022145636.1;NW_022145636.1;NW_022145636.1;NW_022145636.1;NW_022145636.1	186201;186838;187094;187405;187634	186429;187030;187355;187572;188084	+;+;+;+;+	1303	1283	1608	1060	1570	1756	1495	2146	1822	2300
LOC115874557	NW_022145945.1;NW_022145945.1;NW_022145945.1;NW_022145945.1;NW_022145945.1;NW_022145945.1;NW_022145945.1;NW_022145945.1;NW_022145945.1;NW_022145945.1;NW_022145945.1;NW_022145945.1;NW_022145945.1;NW_022145945.1;NW_022145945.1;NW_022145945.1	2785469;2786416;2787506;2790236;2790509;2792705;2794133;2794339;2795921;2796962;2805455;2805711;2805909;2808610;2808897;2809200	2786043;2786591;2787726;2790450;2790709;2792935;2794284;2794447;2796067;2797167;2805653;2805856;2806028;2808825;2809045;2809349	-;-;-;-;-;-;-;-;-;-;-;-;-;-;-;-	3213	1671	1952	1597	1929	1704	1373	2350	2178	2701
LOC115874558	NW_022145945.1;NW_022145945.1;NW_022145945.1;NW_022145945.1	2797726;2798338;2798980;2799347	2797978;2798919;2799104;2799380	+;+;+;+	994	0	0	2	0	0	0	0	2	4
LOC115874559	NW_022145945.1;NW_022145945.1	2801489;2801645	2801556;2801926	-;-	350	0	0	0	0	0	0	0	0	0
LOC115874560	NW_022145945.1;NW_022145945.1;NW_022145945.1;NW_022145945.1;NW_022145945.1;NW_022145945.1	2809809;2809976;2810105;2810285;2810511;2815404	2809915;2810046;2810222;2810373;2810595;2815544	-;-;-;-;-;-	611	107	112	112	20	27	34	34	22	42
LOC115874561	NW_022145945.1;NW_022145945.1;NW_022145945.1;NW_022145945.1;NW_022145945.1;NW_022145945.1;NW_022145945.1;NW_022145945.1;NW_022145945.1;NW_022145945.1;NW_022145945.1;NW_022145945.1;NW_022145945.1	2869847;2870317;2870553;2871014;2871245;2876472;2884168;2884401;2885570;2885860;2886056;2886477;2887125	2870234;2870428;2870697;2871192;2871381;2876694;2884341;2884540;2885783;2885906;2886216;2886495;2887165	-;-;-;-;-;-;-;-;-;-;-;-;-	1980	1298	1448	1046	1016	1232	1021	1368	1153	1624
LOC115874562	NW_022145945.1;NW_022145945.1;NW_022145945.1;NW_022145945.1;NW_022145945.1;NW_022145945.1;NW_022145945.1;NW_022145945.1;NW_022145945.1;NW_022145945.1;NW_022145945.1;NW_022145945.1;NW_022145945.1;NW_022145945.1;NW_022145945.1;NW_022145945.1;NW_022145945.1;NW_022145945.1;NW_022145945.1;NW_022145945.1;NW_022145945.1;NW_022145945.1;NW_022145945.1;NW_022145945.1	2889624;2902307;2907730;2910844;2911030;2914263;2914566;2919474;2921991;2925716;2933341;2934533;2937646;2938942;2939180;2939494;2939976;2940320;2943600;2943899;2945248;2950474;2952326;2952857	2889730;2902606;2907976;2910965;2911148;2914345;2914703;2919693;2922159;2925977;2933541;2934685;2937864;2939106;2939278;2939649;2940113;2940409;2943806;2944006;2945592;2950587;2952521;2953251	+;+;+;+;+;+;+;+;+;+;+;+;+;+;+;+;+;+;+;+;+;+;+;+	4353	13105	18169	9942	5563	6674	6196	1328	1499	1772
LOC115874563	NW_022145945.1;NW_022145945.1;NW_022145945.1;NW_022145945.1;NW_022145945.1;NW_022145945.1;NW_022145945.1	2889195;2896116;2896345;2896622;2896821;2897090;2897270	2889698;2896288;2896561;2896766;2897014;2897213;2897552	-;-;-;-;-;-;-	1640	2540	2841	1893	2889	2771	2192	3216	3516	3996
LOC115874564	NW_022145636.1;NW_022145636.1	233405;233590	233461;233630	-;-	98	0	0	0	0	0	0	0	0	4
LOC115874565	NW_022145945.1;NW_022145945.1;NW_022145945.1;NW_022145945.1;NW_022145945.1;NW_022145945.1;NW_022145945.1;NW_022145945.1;NW_022145945.1	2980156;2983670;2994680;2996447;3000157;3005258;3005597;3010269;3015513	2980290;2983959;2994818;2996630;3000339;3005534;3005704;3010413;3015734	+;+;+;+;+;+;+;+;+	1683	1721	2133	1440	115	125	152	24	28	19
LOC115874566	NW_022145945.1;NW_022145945.1;NW_022145945.1;NW_022145945.1;NW_022145945.1;NW_022145945.1;NW_022145945.1	2955303;2958649;2959149;2961396;2963501;2966250;2990638	2955705;2958684;2959395;2961518;2963783;2966286;2990956	-;-;-;-;-;-;-	1448	9	18	12	60	13	17	8	8	8
LOC115874567	NW_022145636.1;NW_022145636.1;NW_022145636.1;NW_022145636.1;NW_022145636.1;NW_022145636.1;NW_022145636.1;NW_022145636.1	246337;246568;247135;247356;247637;247791;252132;252421	246561;247078;247301;247564;247733;247985;252362;252679	+;+;+;+;+;+;+;+	1894	3876	5055	3548	4655	5078	4097	5343	4643	5750
LOC115874568	NW_022145945.1;NW_022145945.1;NW_022145945.1;NW_022145945.1	3018664;3027287;3041356;3042603	3018834;3027377;3041589;3043033	+;+;+;+	927	347	42	362	13	9	13	15	15	20
LOC115874569	NW_022145945.1;NW_022145945.1;NW_022145945.1;NW_022145945.1;NW_022145945.1;NW_022145945.1;NW_022145945.1;NW_022145945.1	3055665;3057180;3091326;3095386;3095613;3098269;3100231;3104355	3056019;3057282;3091526;3095516;3095870;3098511;3100456;3104893	+;+;+;+;+;+;+;+	2056	398	432	667	319	190	169	117	182	117
LOC115874570	NW_022145945.1;NW_022145945.1;NW_022145945.1;NW_022145945.1;NW_022145945.1;NW_022145945.1	3169414;3169675;3171437;3171668;3173947;3181219	3169572;3169725;3171616;3171753;3174100;3181414	+;+;+;+;+;+	826	1764	2001	1397	1004	1191	1099	1111	1071	1588
LOC115874571	NW_022145945.1;NW_022145945.1;NW_022145945.1;NW_022145945.1;NW_022145945.1	3186171;3189111;3190714;3190879;3195731	3186561;3189326;3190815;3191002;3195847	-;-;-;-;-	950	51	152	486	185	85	135	44	36	48
LOC115874572	NW_022145945.1;NW_022145945.1;NW_022145945.1;NW_022145945.1;NW_022145945.1;NW_022145945.1	3219205;3219501;3219700;3222818;3224934;3226842	3219340;3219603;3219816;3223108;3225149;3227167	+;+;+;+;+;+	1189	69	117	685	94	10	69	3	16	15
LOC115874573	NW_022145945.1;NW_022145945.1;NW_022145945.1;NW_022145945.1;NW_022145945.1;NW_022145945.1;NW_022145945.1;NW_022145945.1	3236578;3243272;3253202;3256018;3282568;3288038;3290196;3291864	3236885;3243682;3253382;3256132;3282817;3288190;3290420;3292539	+;+;+;+;+;+;+;+	2319	925	1144	867	367	390	426	112	130	143
LOC115874574	NW_022145945.1;NW_022145945.1;NW_022145945.1;NW_022145945.1;NW_022145945.1;NW_022145945.1;NW_022145945.1	3301475;3308120;3317361;3323257;3330506;3338685;3339017	3301719;3308315;3317475;3323506;3330661;3338909;3339383	+;+;+;+;+;+;+	1554	16	40	41	17	21	11	31	54	41
LOC115874575	NW_022145945.1;NW_022145945.1;NW_022145945.1;NW_022145945.1;NW_022145945.1;NW_022145945.1;NW_022145945.1	3344312;3346080;3349885;3352907;3355293;3361845;3365796	3344533;3346219;3350042;3353098;3355353;3361975;3366167	+;+;+;+;+;+;+	1276	3	7	9	1	2	5	2	4	0
LOC115874576	NW_022145945.1;NW_022145945.1;NW_022145945.1;NW_022145945.1	3358033;3358193;3358967;3359166	3358141;3358300;3359047;3360554	-;-;-;-	1687	0	0	0	0	0	0	0	0	0
LOC115874577	NW_022145945.1;NW_022145945.1;NW_022145945.1;NW_022145945.1;NW_022145945.1;NW_022145945.1	3395486;3426415;3429242;3434440;3442357;3452394	3395586;3426598;3429346;3434568;3442599;3452938	+;+;+;+;+;+	1307	4414	3330	5541	219	176	88	20	26	44
LOC115874578	NW_022145945.1	3439343	3440187	-	845	1511	1991	1324	1904	2094	1717	2086	2043	2470
LOC115874579	NW_022145945.1;NW_022145945.1	3478988;3481199	3479045;3481684	+;+	544	2	2	4	7	5	2	3	2	0
LOC115874580	NW_022145945.1;NW_022145945.1;NW_022145945.1;NW_022145945.1	3679360;3683615;3684631;3685915	3679790;3684146;3684908;3686613	+;+;+;+	1940	204	231	178	55	21	37	19	16	15
LOC115874581	NW_022145945.1;NW_022145945.1	3531605;3533751	3532673;3533907	+;+	1226	33	39	25	15	17	25	2	4	3
LOC115874582	NW_022145945.1;NW_022145945.1;NW_022145945.1	3516744;3519701;3519982	3517775;3519923;3520116	-;-;-	1390	410	1314	277	205	61	331	0	2	28
LOC115874583	NW_022145945.1;NW_022145945.1;NW_022145945.1;NW_022145945.1;NW_022145945.1;NW_022145945.1	3509161;3510280;3510453;3510862;3513105;3514452	3509239;3510388;3510512;3511220;3513270;3514996	+;+;+;+;+;+	1318	76	21	90	9	16	12	17	16	18
LOC115874584	NW_022145945.1	3636799	3637839	+	1041	11	1	0	0	0	0	0	1	0
LOC115874585	NW_022145945.1;NW_022145945.1;NW_022145945.1;NW_022145945.1;NW_022145945.1	3541140;3544096;3548007;3568183;3582721	3541571;3544242;3548044;3568346;3582879	-;-;-;-;-	940	51	89	18	31	35	40	6	6	6
LOC115874586	NW_022145945.1;NW_022145945.1;NW_022145945.1;NW_022145945.1;NW_022145945.1;NW_022145945.1;NW_022145945.1;NW_022145945.1;NW_022145945.1;NW_022145945.1	3688073;3690204;3695611;3696076;3702135;3703192;3703552;3703822;3704265;3704699	3688417;3690317;3695782;3696278;3702303;3703419;3703758;3703837;3704383;3704959	+;+;+;+;+;+;+;+;+;+	1834	795	1122	901	227	158	292	228	211	280
LOC115874587	NW_022145945.1;NW_022145945.1;NW_022145945.1;NW_022145945.1;NW_022145945.1;NW_022145945.1;NW_022145945.1;NW_022145945.1;NW_022145945.1;NW_022145945.1;NW_022145945.1;NW_022145945.1;NW_022145945.1;NW_022145945.1	3720471;3722664;3726407;3727884;3728173;3728363;3732001;3732233;3734554;3734777;3737032;3737299;3737389;3737554	3720537;3722914;3726671;3728128;3728285;3728473;3732172;3732435;3734722;3734995;3737223;3737323;3737498;3737783	+;+;+;+;+;+;+;+;+;+;+;+;+;+	2372	266	269	307	92	105	138	32	39	44
LOC115874588	NW_022145636.1	250311	251879	-	1569	5082	6078	4425	5226	5622	4282	4420	4841	5584
LOC115874589	NW_022145945.1;NW_022145945.1;NW_022145945.1	3737852;3738398;3738543	3738122;3738479;3738764	-;-;-	575	1154	1358	935	850	849	634	1372	1282	1560
LOC115874590	NW_022145945.1;NW_022145945.1;NW_022145945.1;NW_022145945.1;NW_022145945.1;NW_022145945.1	3747180;3751785;3751987;3772585;3774474;3875906	3747607;3751947;3752195;3772794;3775005;3876165	-;-;-;-;-;-	1802	1101	1233	994	722	624	574	275	292	361
LOC115874591	NW_022145945.1;NW_022145945.1;NW_022145945.1	3836263;3836580;3836674	3836326;3836615;3836712	+;+;+	139	0	1	0	0	0	0	0	0	0
LOC115874592	NW_022145945.1;NW_022145945.1;NW_022145945.1;NW_022145945.1;NW_022145945.1;NW_022145945.1;NW_022145945.1;NW_022145945.1;NW_022145945.1;NW_022145945.1	3890683;3896146;3897999;3902024;3906732;3908992;3913539;3917039;3921685;3922332	3893067;3896732;3898236;3902217;3907474;3909136;3913663;3917488;3921953;3923221	-;-;-;-;-;-;-;-;-;-	6026	6188	7501	5848	5619	5654	4625	4742	4900	5251
LOC115874593	NW_022145945.1;NW_022145945.1;NW_022145945.1;NW_022145945.1;NW_022145945.1;NW_022145945.1;NW_022145945.1;NW_022145945.1;NW_022145945.1;NW_022145945.1;NW_022145945.1;NW_022145945.1;NW_022145945.1	3923497;3924231;3924396;3924633;3927819;3928208;3928627;3929762;3932786;3934986;3937463;3940577;3942878	3924171;3924341;3924567;3924835;3927987;3928429;3928810;3929785;3932935;3935316;3937630;3940638;3944322	+;+;+;+;+;+;+;+;+;+;+;+;+	3916	1197	1320	1199	1371	1394	993	1599	1653	1977
LOC115874594	NW_022145945.1;NW_022145945.1;NW_022145945.1;NW_022145945.1;NW_022145945.1;NW_022145945.1	3946715;3947177;3947866;3948621;3951506;3951917	3947101;3947804;3948504;3948788;3951835;3952005	+;+;+;+;+;+	2241	1362	1474	1026	1447	1367	963	1993	1816	2254
LOC115874595	NW_022145945.1;NW_022145945.1;NW_022145945.1;NW_022145945.1;NW_022145945.1;NW_022145945.1;NW_022145945.1;NW_022145945.1;NW_022145945.1;NW_022145945.1;NW_022145945.1;NW_022145945.1;NW_022145945.1	3952850;3953361;3953677;3953900;3954567;3958785;3958995;3960296;3960487;3964106;3964411;3964521;3965688	3953240;3953610;3953829;3953989;3954783;3958940;3959142;3960418;3960568;3964353;3964466;3964748;3965835	+;+;+;+;+;+;+;+;+;+;+;+;+	2290	1403	1644	1284	1222	1288	1073	2167	2246	2475
LOC115874596	NW_022145636.1;NW_022145636.1;NW_022145636.1;NW_022145636.1;NW_022145636.1;NW_022145636.1;NW_022145636.1;NW_022145636.1;NW_022145636.1	253247;254450;254709;258873;259187;259353;259557;259844;260116	253939;254653;254935;259128;259302;259497;259781;260059;260549	-;-;-;-;-;-;-;-;-	2516	2421	2715	2230	2644	2978	2328	3275	3024	3700
LOC115874597	NW_022145945.1;NW_022145945.1;NW_022145945.1;NW_022145945.1	3971402;3974833;3977628;3981535	3972133;3975107;3978269;3981860	-;-;-;-	1975	120	102	66	60	14	38	28	43	83
LOC115874598	NW_022145945.1;NW_022145945.1;NW_022145945.1;NW_022145945.1;NW_022145945.1;NW_022145945.1;NW_022145945.1	3985947;3991112;3995156;3998362;3998882;4002135;4002965	3986132;3991603;3995398;3998558;3999016;4002343;4003287	-;-;-;-;-;-;-	1785	30	37	20	0	2	10	7	10	16
LOC115874599	NW_022145945.1;NW_022145945.1;NW_022145945.1;NW_022145945.1;NW_022145945.1;NW_022145945.1;NW_022145945.1;NW_022145945.1;NW_022145945.1;NW_022145945.1	4005847;4006713;4008809;4010823;4011885;4012190;4014414;4040132;4045258;4045749	4006504;4006894;4009043;4010945;4012069;4012441;4014632;4040448;4045305;4045875	-;-;-;-;-;-;-;-;-;-	2346	1039	1439	953	983	707	707	3065	3147	4254
LOC115874600	NW_022145945.1;NW_022145945.1;NW_022145945.1;NW_022145945.1;NW_022145945.1;NW_022145945.1;NW_022145945.1;NW_022145945.1	4064991;4065257;4065369;4065496;4065796;4066754;4068175;4068403	4065180;4065314;4065437;4065736;4065991;4067162;4068337;4068707	+;+;+;+;+;+;+;+	1631	1582	1887	1379	1529	1704	1300	2006	2006	2479
LOC115874601	NW_022145945.1;NW_022145945.1;NW_022145945.1;NW_022145945.1;NW_022145945.1;NW_022145945.1;NW_022145945.1	4054213;4057599;4061597;4063561;4063846;4064189;4064400	4054433;4057769;4061792;4063785;4064132;4064327;4064807	-;-;-;-;-;-;-	1647	483	508	579	255	283	325	398	396	478
LOC115874602	NW_022145945.1;NW_022145945.1;NW_022145945.1;NW_022145945.1;NW_022145945.1;NW_022145945.1;NW_022145945.1;NW_022145945.1;NW_022145945.1;NW_022145945.1;NW_022145945.1;NW_022145945.1;NW_022145945.1;NW_022145945.1;NW_022145945.1;NW_022145945.1	4072092;4077987;4079870;4081708;4081878;4082062;4084183;4085767;4086068;4088049;4089435;4089626;4090775;4091036;4094457;4095070	4072865;4078247;4080077;4081816;4082004;4082688;4085709;4085975;4086182;4088820;4089506;4089850;4090948;4091161;4094665;4095241	-;-;-;-;-;-;-;-;-;-;-;-;-;-;-;-	5707	5210	5380	4566	6496	5819	4442	7958	8124	9205
LOC115874603	NW_022145945.1;NW_022145945.1;NW_022145945.1	4103839;4105696;4106454	4105045;4106201;4107160	-;-;-	2420	11	5	4	7	3	4	4	6	5
LOC115874604	NW_022145945.1;NW_022145945.1	4102282;4102973	4102441;4103902	+;+	1090	0	0	0	0	0	0	0	0	0
LOC115874605	NW_022145945.1;NW_022145945.1;NW_022145945.1;NW_022145945.1;NW_022145945.1;NW_022145945.1;NW_022145945.1	4112448;4113997;4114297;4116254;4117831;4118023;4118922	4112688;4114198;4114504;4116427;4117938;4118207;4119371	-;-;-;-;-;-;-	1568	470	551	344	126	130	88	129	164	203
LOC115874606	NW_022145945.1;NW_022145945.1;NW_022145945.1;NW_022145945.1;NW_022145945.1	4110623;4110921;4111220;4111457;4111666	4110859;4111165;4111403;4111608;4112453	+;+;+;+;+	1606	665	775	579	792	727	578	1120	987	1216
LOC115874607	NW_022145945.1;NW_022145945.1;NW_022145945.1	4109494;4109775;4110202	4109618;4110140;4110539	-;-;-	829	1	2	0	1	0	0	0	0	0
LOC115874608	NW_022145945.1;NW_022145945.1;NW_022145945.1;NW_022145945.1;NW_022145945.1;NW_022145945.1;NW_022145945.1	4120067;4122220;4125327;4125833;4128139;4128342;4130446	4120495;4122840;4125649;4126142;4128279;4128468;4130767	-;-;-;-;-;-;-	2273	457	434	306	77	58	78	118	78	93
LOC115874609	NW_022145945.1;NW_022145945.1;NW_022145945.1;NW_022145945.1;NW_022145945.1	4164650;4168837;4184562;4187646;4189899	4164987;4168931;4187202;4187773;4190184	+;+;+;+;+	3488	338	384	240	269	428	490	99	81	90
LOC115874610	NW_022145945.1;NW_022145945.1;NW_022145945.1;NW_022145945.1;NW_022145945.1;NW_022145945.1	4190113;4202752;4223430;4227185;4234364;4241322	4190656;4202933;4223617;4227377;4234552;4241464	-;-;-;-;-;-	1439	968	1284	825	1517	1597	1560	1320	1390	1667
LOC115874611	NW_022145945.1;NW_022145945.1;NW_022145945.1;NW_022145945.1;NW_022145945.1;NW_022145945.1;NW_022145945.1;NW_022145945.1;NW_022145945.1;NW_022145945.1;NW_022145945.1;NW_022145945.1;NW_022145945.1;NW_022145945.1;NW_022145945.1;NW_022145945.1;NW_022145945.1;NW_022145945.1;NW_022145945.1;NW_022145945.1;NW_022145945.1;NW_022145945.1;NW_022145945.1	4257462;4263963;4265637;4270384;4278615;4279000;4283218;4285682;4337913;4338949;4339203;4342366;4349260;4351257;4354458;4358127;4392482;4426954;4472260;4486148;4494640;4561941;4570101	4257844;4264116;4265854;4270565;4278774;4279119;4283398;4285723;4338104;4339144;4339335;4342499;4349354;4351396;4354589;4358361;4392692;4427115;4472402;4486385;4494770;4562086;4570273	-;-;-;-;-;-;-;-;-;-;-;-;-;-;-;-;-;-;-;-;-;-;-	3901	508	621	595	209	172	224	54	66	86
LOC115874612	NW_022145945.1;NW_022145945.1;NW_022145945.1;NW_022145945.1;NW_022145945.1;NW_022145945.1	4289388;4293520;4297828;4300195;4301972;4307062	4290095;4293798;4298063;4300395;4302162;4307690	+;+;+;+;+;+	2244	41	58	26	3	3	2	8	6	3
LOC115874613	NW_022145945.1;NW_022145945.1;NW_022145945.1;NW_022145945.1;NW_022145945.1;NW_022145945.1	4311601;4320023;4322577;4325110;4330269;4334179	4312309;4320301;4322809;4325307;4330456;4334813	+;+;+;+;+;+	2242	36	46	25	7	9	7	0	4	7
LOC115874614	NW_022145945.1;NW_022145945.1;NW_022145945.1	4482446;4482925;4483228	4482637;4483060;4483317	+;+;+	418	0	0	0	0	0	0	0	0	0
LOC115874615	NW_022145636.1;NW_022145636.1	280139;281482	280545;282395	+;+	1321	260	541	401	73	80	97	77	145	193
LOC115874616	NW_022145945.1;NW_022145945.1;NW_022145945.1;NW_022145945.1;NW_022145945.1;NW_022145945.1	4585396;4591028;4595006;4602290;4605584;4610362	4586191;4591295;4595164;4602571;4605940;4610646	-;-;-;-;-;-	2147	5965	7382	5179	3285	2837	2786	3927	3475	5087
LOC115874617	NW_022145945.1;NW_022145945.1;NW_022145945.1;NW_022145945.1;NW_022145945.1;NW_022145945.1;NW_022145945.1;NW_022145945.1;NW_022145945.1;NW_022145945.1	4661715;4664440;4664835;4666191;4667465;4667688;4667935;4670735;4671113;4671377	4661875;4664765;4664978;4666415;4667634;4667882;4668105;4670915;4671303;4671565	+;+;+;+;+;+;+;+;+;+	1953	139	98	59	17	17	20	16	10	16
LOC115874618	NW_022145945.1;NW_022145945.1;NW_022145945.1;NW_022145945.1;NW_022145945.1;NW_022145945.1;NW_022145945.1;NW_022145945.1;NW_022145945.1;NW_022145945.1;NW_022145945.1	4673316;4676073;4677778;4678003;4680179;4683885;4686827;4688675;4693082;4695005;4699222	4673418;4676189;4677941;4678146;4680412;4684057;4687030;4688845;4693259;4695195;4699497	+;+;+;+;+;+;+;+;+;+;+	1955	40	321	121	33	31	294	17	17	16
LOC115874619	NW_022145945.1;NW_022145945.1;NW_022145945.1;NW_022145945.1;NW_022145945.1;NW_022145945.1;NW_022145945.1;NW_022145945.1;NW_022145945.1;NW_022145945.1;NW_022145945.1;NW_022145945.1	4724250;4724676;4724967;4725153;4725470;4725762;4727969;4728246;4730444;4734106;4735899;4740911	4724585;4724884;4725097;4725414;4725703;4726072;4728190;4728434;4730635;4734289;4736087;4741352	+;+;+;+;+;+;+;+;+;+;+;+	2901	3594	4146	3211	3492	3611	2984	4653	4296	5541
LOC115874620	NW_022145617.1;NW_022145617.1;NW_022145617.1	306019;307284;309715	306326;307496;309848	-;-;-	655	65	112	25	5	10	19	11	8	6
LOC115874621	NW_022145945.1;NW_022145945.1;NW_022145945.1;NW_022145945.1;NW_022145945.1;NW_022145945.1;NW_022145945.1;NW_022145945.1;NW_022145945.1;NW_022145945.1	4741751;4744580;4745030;4745384;4746585;4746866;4747939;4749529;4751470;4751840	4742019;4744734;4745252;4745503;4746759;4747092;4748126;4749884;4751788;4752134	-;-;-;-;-;-;-;-;-;-	2327	612	587	485	43	34	59	27	20	33
LOC115874622	NW_022145945.1;NW_022145945.1;NW_022145945.1	4759959;4760153;4761798	4760095;4760375;4762386	+;+;+	949	42	38	18	1	0	0	6	5	0
LOC115874623	NW_022145945.1;NW_022145945.1	4763291;4763854	4763793;4764520	+;+	1170	4	0	0	2	0	0	0	0	0
LOC115874624	NW_022145945.1;NW_022145945.1	4765838;4766171	4766115;4766535	-;-	643	0	0	0	0	0	0	0	0	0
LOC115874625	NW_022145945.1;NW_022145945.1;NW_022145945.1;NW_022145945.1;NW_022145945.1;NW_022145945.1;NW_022145945.1;NW_022145945.1;NW_022145945.1;NW_022145945.1;NW_022145945.1	4768728;4769315;4769609;4770648;4774776;4780703;4785543;4785757;4786559;4790201;4792074	4769259;4769555;4769767;4770779;4774904;4780834;4785701;4785882;4789344;4790516;4793155	+;+;+;+;+;+;+;+;+;+;+	5794	2321	2859	2160	2773	2772	2327	2467	2292	2801
LOC115874626	NW_022145636.1;NW_022145636.1;NW_022145636.1;NW_022145636.1;NW_022145636.1	283206;283449;283614;284025;284196	283376;283522;283794;284132;284328	+;+;+;+;+	667	16824	20517	12758	28441	30164	25237	26880	25850	33858
LOC115874627	NW_022145945.1;NW_022145945.1;NW_022145945.1;NW_022145945.1;NW_022145945.1;NW_022145945.1;NW_022145945.1;NW_022145945.1;NW_022145945.1;NW_022145945.1;NW_022145945.1;NW_022145945.1;NW_022145945.1;NW_022145945.1;NW_022145945.1;NW_022145945.1;NW_022145945.1;NW_022145945.1;NW_022145945.1;NW_022145945.1;NW_022145945.1;NW_022145945.1;NW_022145945.1;NW_022145945.1;NW_022145945.1	4847023;4848049;4848368;4849845;4850098;4852976;4853277;4855262;4855607;4855820;4856125;4856856;4857048;4858260;4859789;4860831;4861099;4862185;4862401;4865076;4865352;4869832;4875055;4875377;4875668	4847655;4848268;4848638;4850028;4850254;4853214;4853462;4855512;4855761;4856065;4856282;4856987;4857180;4858411;4860101;4861025;4861269;4862337;4862616;4865290;4865464;4870009;4875242;4875612;4876037	-;-;-;-;-;-;-;-;-;-;-;-;-;-;-;-;-;-;-;-;-;-;-;-;-	5465	4689	5834	5060	3138	3342	2625	2334	2341	2608
LOC115874628	NW_022145945.1;NW_022145945.1;NW_022145945.1;NW_022145945.1;NW_022145945.1;NW_022145945.1;NW_022145945.1;NW_022145945.1;NW_022145945.1;NW_022145945.1;NW_022145945.1;NW_022145945.1	4893542;4897342;4903275;4907412;4910836;4911859;4914718;4921633;4933369;4984549;4989364;5220803	4894121;4897499;4903454;4908596;4911092;4912009;4914933;4921872;4933880;4984702;4989532;5221227	-;-;-;-;-;-;-;-;-;-;-;-	4227	1747	1540	1666	1565	1326	1246	1882	2654	2725
LOC115874629	NW_022145945.1;NW_022145945.1;NW_022145945.1;NW_022145945.1;NW_022145945.1;NW_022145945.1;NW_022145945.1;NW_022145945.1;NW_022145945.1;NW_022145945.1;NW_022145945.1;NW_022145945.1	5221399;5238935;5275982;5277446;5297176;5298487;5300680;5300909;5303115;5314494;5332450;5335299	5221551;5239048;5276008;5277745;5297390;5298778;5300848;5301025;5303273;5314655;5332624;5336591	+;+;+;+;+;+;+;+;+;+;+;+	3176	483	1414	381	623	669	805	384	322	377
LOC115874630	NW_022145945.1;NW_022145945.1;NW_022145945.1;NW_022145945.1;NW_022145945.1;NW_022145945.1;NW_022145945.1;NW_022145945.1;NW_022145945.1;NW_022145945.1;NW_022145945.1	4795709;4799332;4801084;4801288;4809938;4810624;4814512;4818136;4830648;4841678;4842325	4797678;4799480;4801222;4801453;4810072;4810784;4814586;4818334;4830849;4841949;4842836	-;-;-;-;-;-;-;-;-;-;-	3980	772	767	715	670	587	508	1042	975	1150
LOC115874631	NW_022145945.1;NW_022145945.1;NW_022145945.1;NW_022145945.1;NW_022145945.1	4876841;4877490;4878016;4878219;4878361	4877420;4877962;4878166;4878307;4878533	-;-;-;-;-	1466	654	818	509	1526	1548	1119	1979	1710	2099
LOC115874632	NW_022145636.1;NW_022145636.1;NW_022145636.1	293809;295073;295400	294954;295351;295432	+;+;+	1458	9	10	9	9	6	3	3	9	8
LOC115874633	NW_022145945.1;NW_022145945.1;NW_022145945.1	4876222;4876451;4876745	4876354;4876554;4876847	+;+;+	340	2871	3133	1749	6703	7053	7313	6940	7754	10024
LOC115874634	NW_022145945.1;NW_022145945.1;NW_022145945.1;NW_022145945.1;NW_022145945.1	5036470;5036900;5037058;5037297;5037577	5036840;5037002;5037222;5037367;5037774	+;+;+;+;+	908	0	0	0	0	0	0	1	0	0
LOC115874635	NW_022145945.1;NW_022145945.1;NW_022145945.1;NW_022145945.1;NW_022145945.1	5031033;5031440;5031585;5031805;5031967	5031230;5031510;5031749;5031907;5032333	-;-;-;-;-	904	7	0	0	1	0	0	2	0	1
LOC115874636	NW_022145945.1;NW_022145945.1	5030480;5030704	5030640;5030923	-;-	381	0	0	0	0	0	0	0	0	0
LOC115874637	NW_022145945.1;NW_022145945.1	5037884;5038167	5038103;5038327	+;+	381	4	1	2	3	6	2	2	4	5
LOC115874638	NW_022145945.1;NW_022145945.1;NW_022145945.1;NW_022145945.1;NW_022145945.1	4802949;4803486;4803840;4804245;4804490	4803403;4803775;4804054;4804412;4804614	+;+;+;+;+	1253	1	6	5	2	1	0	0	0	0
LOC115874639	NW_022145945.1;NW_022145945.1;NW_022145945.1;NW_022145945.1;NW_022145945.1;NW_022145945.1	4804709;4805487;4806071;4807204;4807694;4808122	4805001;4805604;4806286;4807280;4807893;4808613	-;-;-;-;-;-	1396	13	8	9	11	1	5	1	7	4
LOC115874640	NW_022145636.1;NW_022145636.1;NW_022145636.1;NW_022145636.1;NW_022145636.1;NW_022145636.1;NW_022145636.1;NW_022145636.1;NW_022145636.1;NW_022145636.1;NW_022145636.1;NW_022145636.1	302619;307931;308286;308555;311503;311786;315540;323173;323375;323579;323905;325317	303685;308075;308492;308741;311678;311854;315651;323312;323490;323801;324085;325361	-;-;-;-;-;-;-;-;-;-;-;-	2668	4032	5273	3941	3882	3994	3345	4482	3765	5068
LOC115874641	NW_022145945.1;NW_022145945.1	4997343;4998483	4998080;5002468	-;-	4724	97	57	99	62	60	80	22	21	11
LOC115874642	NW_022145945.1;NW_022145945.1	5032351;5032886	5032823;5032967	+;+	555	7	3	5	2	2	1	0	0	0
LOC115874643	NW_022145945.1;NW_022145945.1;NW_022145945.1;NW_022145945.1;NW_022145945.1;NW_022145945.1	5341068;5344027;5344401;5364632;5376399;5406161	5341479;5344152;5344620;5364869;5376598;5406388	-;-;-;-;-;-	1424	558	626	633	493	614	485	538	594	814
LOC115874644	NW_022145945.1;NW_022145945.1;NW_022145945.1;NW_022145945.1;NW_022145945.1;NW_022145945.1;NW_022145945.1;NW_022145945.1;NW_022145945.1;NW_022145945.1;NW_022145945.1;NW_022145945.1;NW_022145945.1	5421008;5432748;5443109;5446214;5447401;5620396;5639843;5643007;5645359;5645642;5647105;5647350;5650351	5421234;5434437;5443472;5446339;5447542;5620437;5640036;5643348;5645578;5647044;5647270;5647518;5653177	+;+;+;+;+;+;+;+;+;+;+;+;+	7912	7087	7629	6733	5085	4624	3977	5024	4502	5059
LOC115874645	NW_022145945.1;NW_022145945.1	5621182;5622528	5622271;5622748	-;-	1311	1	2	2	3	2	1	0	1	1
LOC115874646	NW_022145945.1;NW_022145945.1;NW_022145945.1;NW_022145945.1;NW_022145945.1;NW_022145945.1;NW_022145945.1;NW_022145945.1;NW_022145945.1;NW_022145945.1;NW_022145945.1;NW_022145945.1;NW_022145945.1;NW_022145945.1;NW_022145945.1	5655823;5659138;5661112;5663167;5665608;5667531;5671173;5674077;5676453;5677410;5677685;5677918;5678112;5678399;5678709	5656954;5659436;5661365;5663300;5665871;5667704;5671462;5674320;5676699;5677581;5677857;5678052;5678287;5678684;5678870	-;-;-;-;-;-;-;-;-;-;-;-;-;-;-	4142	2245	2723	2173	1371	1383	1048	1999	1763	2053
LOC115874647	NW_022145945.1;NW_022145945.1;NW_022145945.1;NW_022145945.1;NW_022145945.1	5680976;5681232;5681315;5681643;5681785	5681174;5681259;5681436;5681728;5681909	+;+;+;+;+	560	1233	1442	1038	1399	1359	1319	1784	1785	2073
LOC115874648	NW_022145945.1;NW_022145945.1;NW_022145945.1;NW_022145945.1;NW_022145945.1;NW_022145945.1;NW_022145945.1;NW_022145945.1;NW_022145945.1;NW_022145945.1	5762406;5800627;5855983;5870372;5894760;5896248;5899895;5900787;5901158;5902705	5762441;5800824;5856210;5870682;5894989;5896483;5900090;5900935;5901312;5903463	+;+;+;+;+;+;+;+;+;+	2498	3	11	3	1	0	13	0	1	0
LOC115874649	NW_022145945.1;NW_022145945.1	5888095;5888580	5888538;5888974	-;-	839	0	0	0	0	0	0	0	0	0
LOC115874650	NW_022145945.1;NW_022145945.1	5884426;5884821	5884715;5886434	+;+	1904	16	12	18	5	8	4	2	7	4
LOC115874651	NW_022145945.1;NW_022145945.1	5878453;5879735	5879675;5879990	-;-	1479	0	0	0	0	0	0	0	0	0
LOC115874652	NW_022145945.1;NW_022145945.1;NW_022145945.1;NW_022145945.1;NW_022145945.1	5822546;5827645;5827804;5828024;5828186	5822743;5827715;5827968;5828126;5828763	-;-;-;-;-	1115	0	1	2	0	3	2	0	0	0
LOC115874653	NW_022145945.1;NW_022145945.1	5821993;5822217	5822153;5822436	-;-	381	0	0	0	0	0	0	0	0	0
LOC115874654	NW_022145945.1;NW_022145945.1;NW_022145945.1;NW_022145945.1;NW_022145945.1;NW_022145945.1;NW_022145945.1;NW_022145945.1	5917344;5919347;5919591;5919963;5920962;5921127;5921405;5921656	5917724;5919540;5919912;5920150;5921076;5921353;5921595;5922108	-;-;-;-;-;-;-;-	2071	1676	1627	1309	1470	1444	1166	1709	1705	1774
LOC115874655	NW_022145945.1;NW_022145945.1;NW_022145945.1;NW_022145945.1;NW_022145945.1;NW_022145945.1;NW_022145945.1;NW_022145945.1;NW_022145945.1;NW_022145945.1;NW_022145945.1	5978061;5978400;5979806;5980720;5982684;5986410;5986633;5986875;5990473;5990721;5994638	5978323;5978501;5980028;5980941;5982931;5986580;5986814;5987012;5990653;5990892;5994905	+;+;+;+;+;+;+;+;+;+;+	2170	50	82	29	70	81	54	178	212	188
LOC115874656	NW_022145945.1;NW_022145945.1;NW_022145945.1;NW_022145945.1;NW_022145945.1;NW_022145945.1;NW_022145945.1;NW_022145945.1;NW_022145945.1;NW_022145945.1;NW_022145945.1	5933275;5936636;5941798;5956534;5967564;5970301;5970533;5976203;6000600;6000926;6013757	5933563;5936830;5941969;5956654;5967732;5970455;5970664;5976355;6000823;6000946;6013860	-;-;-;-;-;-;-;-;-;-;-	1735	103	188	140	53	47	82	48	50	50
LOC115874657	NW_022145945.1;NW_022145945.1;NW_022145945.1;NW_022145945.1;NW_022145945.1;NW_022145945.1;NW_022145945.1;NW_022145945.1	6065846;6073319;6080492;6105771;6108969;6128891;6175988;6212443	6067212;6073384;6080725;6106099;6109199;6129100;6176463;6212869	-;-;-;-;-;-;-;-	3340	143	147	184	40	32	43	44	32	35
LOC115874658	NW_022145945.1;NW_022145945.1	6155888;6160386	6157027;6160621	-;-	1376	8	7	3	0	0	0	0	0	0
LOC115874659	NW_022145945.1;NW_022145945.1;NW_022145945.1;NW_022145945.1;NW_022145945.1;NW_022145945.1;NW_022145945.1;NW_022145945.1;NW_022145945.1;NW_022145945.1;NW_022145945.1;NW_022145945.1;NW_022145945.1;NW_022145945.1	6237475;6269590;6271742;6278454;6280003;6286933;6289959;6291462;6295387;6297637;6297854;6301990;6306276;6306421	6237905;6269747;6271879;6278572;6280121;6287103;6290170;6291616;6295540;6297792;6297972;6302090;6306349;6306493	-;-;-;-;-;-;-;-;-;-;-;-;-;-	2180	149	180	164	35	26	109	12	15	16
LOC115874660	NW_022145945.1;NW_022145945.1;NW_022145945.1;NW_022145945.1;NW_022145945.1;NW_022145945.1;NW_022145945.1	6247954;6260512;6261858;6263340;6263519;6267810;6269386	6248301;6260679;6261962;6263468;6263677;6267977;6269533	+;+;+;+;+;+;+	1225	6	1	1	3	0	7	2	3	0
LOC115874661	NW_022145945.1;NW_022145945.1;NW_022145945.1;NW_022145945.1;NW_022145945.1;NW_022145945.1;NW_022145945.1;NW_022145945.1;NW_022145945.1;NW_022145945.1;NW_022145945.1;NW_022145945.1;NW_022145945.1	6326403;6338031;6410832;6413850;6414964;6420393;6427626;6465372;6469440;6476826;6477110;6525259;6530180	6326481;6338324;6410908;6413932;6415134;6420737;6427837;6465560;6469578;6476992;6477253;6525413;6530642	+;+;+;+;+;+;+;+;+;+;+;+;+	2518	25	55	24	7	6	6	6	3	4
LOC115874662	NW_022145945.1;NW_022145945.1;NW_022145945.1;NW_022145945.1;NW_022145945.1;NW_022145945.1;NW_022145945.1;NW_022145945.1	6547041;6550062;6550264;6552551;6552743;6555920;6556217;6563305	6547251;6550202;6550427;6552687;6552846;6556147;6556323;6563482	+;+;+;+;+;+;+;+	1270	95	37	18	1	8	17	2	2	2
LOC115874663	NW_022145945.1;NW_022145945.1;NW_022145945.1;NW_022145945.1;NW_022145945.1;NW_022145945.1;NW_022145945.1;NW_022145945.1	6564829;6565098;6566963;6568071;6568687;6568898;6569125;6571353	6565033;6565206;6567168;6568242;6568778;6569008;6569875;6571754	-;-;-;-;-;-;-;-	2048	212	219	228	140	137	128	101	140	143
LOC115874664	NW_022145945.1;NW_022145945.1;NW_022145945.1;NW_022145945.1;NW_022145945.1;NW_022145945.1;NW_022145945.1	6576239;6576659;6578763;6580756;6581016;6581412;6581777	6576543;6576793;6578911;6580932;6581246;6581543;6581923	-;-;-;-;-;-;-	1276	95	118	98	36	39	35	33	34	34
LOC115874665	NW_022145636.1;NW_022145636.1;NW_022145636.1;NW_022145636.1;NW_022145636.1;NW_022145636.1;NW_022145636.1;NW_022145636.1	324309;324906;326200;326413;328430;332299;335109;335320	324523;325169;326356;326556;328547;332535;335266;335732	+;+;+;+;+;+;+;+	1706	3526	5135	2404	11822	14276	9780	13213	12983	14998
LOC115874666	NW_022145945.1;NW_022145945.1;NW_022145945.1;NW_022145945.1;NW_022145945.1;NW_022145945.1;NW_022145945.1;NW_022145945.1;NW_022145945.1;NW_022145945.1;NW_022145945.1;NW_022145945.1;NW_022145945.1;NW_022145945.1;NW_022145945.1;NW_022145945.1;NW_022145945.1	6584208;6584468;6587482;6589777;6590054;6590864;6591115;6591588;6592515;6593121;6596144;6599720;6599892;6600161;6600464;6600762;6601080	6584406;6584675;6587749;6589861;6590260;6591058;6591293;6591705;6592796;6593255;6596747;6599831;6600102;6600365;6600698;6600989;6601449	-;-;-;-;-;-;-;-;-;-;-;-;-;-;-;-;-	3841	15063	17403	13750	6507	5949	5432	5668	5805	6773
LOC115874667	NW_022145945.1;NW_022145945.1	6614307;6615372	6615310;6616252	-;-	1885	387	467	375	634	601	540	932	987	1084
LOC115874668	NW_022145945.1;NW_022145945.1;NW_022145945.1;NW_022145945.1;NW_022145945.1	6613632;6616259;6616476;6616829;6617003	6614203;6616424;6616755;6616943;6617224	-;-;-;-;-	1355	599	722	477	938	1017	869	1230	1161	1415
LOC115874669	NW_022145945.1;NW_022145945.1;NW_022145945.1;NW_022145945.1;NW_022145945.1;NW_022145945.1;NW_022145945.1	6609609;6609836;6610131;6610378;6610670;6610842;6611021	6609767;6610076;6610327;6610618;6610790;6610970;6611306	+;+;+;+;+;+;+	1374	1543	1642	1245	1258	1333	1289	1172	1355	1360
LOC115874670	NW_022145945.1;NW_022145945.1;NW_022145945.1	6611407;6612248;6612543	6612190;6612477;6612743	-;-;-	1215	2037	2468	1645	2088	2196	2059	2086	2175	2488
LOC115874671	NW_022145945.1;NW_022145945.1;NW_022145945.1	6612926;6613217;6613467	6613080;6613410;6613600	+;+;+	483	2661	3389	1914	3091	3000	3258	2231	2253	2677
LOC115874672	NW_022145945.1;NW_022145945.1	6689196;6689590	6689535;6689649	-;-	400	0	0	0	0	0	0	0	0	0
LOC115874673	NW_022145945.1;NW_022145945.1;NW_022145945.1;NW_022145945.1;NW_022145945.1;NW_022145945.1;NW_022145945.1;NW_022145945.1;NW_022145945.1;NW_022145945.1;NW_022145945.1;NW_022145945.1	6765894;6856926;6859199;6945027;6946945;6973479;7147275;7218925;7265897;7282261;7350990;7362984	6766214;6857263;6859617;6945402;6947376;6973593;7147360;7219169;7266037;7282345;7351168;7369791	+;+;+;+;+;+;+;+;+;+;+;+	9545	359	446	384	186	196	450	67	76	109
LOC115874674	NW_022145945.1;NW_022145945.1;NW_022145945.1;NW_022145945.1;NW_022145945.1;NW_022145945.1;NW_022145945.1;NW_022145945.1;NW_022145945.1	7203582;7205933;7206521;7207049;7207301;7207838;7208107;7208518;7209929	7205301;7206459;7206686;7207241;7207441;7208035;7208446;7208727;7211154	-;-;-;-;-;-;-;-;-	4721	521	358	177	6	116	238	36	38	30
LOC115874675	NW_022145945.1	6828161	6828723	+	563	433	483	308	815	863	911	881	935	1320
LOC115874676	NW_022145945.1;NW_022145945.1;NW_022145945.1;NW_022145945.1;NW_022145945.1;NW_022145945.1;NW_022145945.1	7458118;7471073;7471408;7472850;7474709;7479948;7481412	7458404;7471345;7471551;7473061;7474931;7480164;7481768	+;+;+;+;+;+;+	1713	653	834	550	520	630	663	548	370	622
LOC115874677	NW_022145945.1;NW_022145945.1;NW_022145945.1;NW_022145945.1;NW_022145945.1;NW_022145945.1;NW_022145945.1	7549804;7553421;7572104;7573344;7584353;7587323;7593651	7550265;7553673;7572260;7573542;7584575;7587539;7594007	+;+;+;+;+;+;+	1868	58	97	36	127	63	91	277	196	197
LOC115874678	NW_022145945.1;NW_022145945.1	7597623;7600044	7597930;7601465	+;+	1730	2006	4022	1975	1635	2191	1964	1377	1141	1684
LOC115874679	NW_022145945.1;NW_022145945.1;NW_022145945.1;NW_022145945.1;NW_022145945.1	7754518;7754706;7757444;7757684;7761683	7754651;7754840;7757503;7757839;7761971	-;-;-;-;-	774	15938	12713	8759	1557	1869	2310	40	64	71
LOC115874680	NW_022145945.1;NW_022145945.1	7819110;7821689	7821637;7822136	+;+	2976	0	0	1	0	6	4	9	4	11
LOC115874681	NW_022145945.1;NW_022145945.1;NW_022145945.1;NW_022145945.1;NW_022145945.1;NW_022145945.1	7863635;7863700;7901477;7901830;7913362;7916380	7863654;7863897;7901776;7901972;7913576;7916737	+;+;+;+;+;+	1234	205	233	202	162	95	76	222	207	211
LOC115874682	NW_022145636.1;NW_022145636.1;NW_022145636.1;NW_022145636.1	298603;298896;302120;302331	298841;299019;302274;302702	+;+;+;+	890	1464	1616	1054	1639	1701	1496	2107	1909	2664
LOC115874683	NW_022145945.1;NW_022145945.1;NW_022145945.1;NW_022145945.1;NW_022145945.1;NW_022145945.1;NW_022145945.1;NW_022145945.1;NW_022145945.1;NW_022145945.1;NW_022145945.1;NW_022145945.1;NW_022145945.1;NW_022145945.1;NW_022145945.1;NW_022145945.1;NW_022145945.1;NW_022145945.1;NW_022145945.1;NW_022145945.1;NW_022145945.1;NW_022145945.1;NW_022145945.1;NW_022145945.1	7973766;7978496;7978982;7979327;7979679;7981772;7983686;7983949;7984166;7986261;7986558;7990115;7990307;7992548;7992757;7993927;8000363;8011915;8014658;8018687;8036817;8038093;8039541;8092631	7974871;7978692;7979150;7979621;7979805;7982173;7983885;7984102;7984292;7986504;7986701;7990250;7990519;7992702;7992913;7994155;8000483;8012217;8014939;8018899;8037046;8038211;8039656;8092957	-;-;-;-;-;-;-;-;-;-;-;-;-;-;-;-;-;-;-;-;-;-;-;-	5766	6418	7071	6010	5391	5198	4006	5302	4939	6150
LOC115874684	NW_022145945.1;NW_022145945.1;NW_022145945.1;NW_022145945.1;NW_022145945.1;NW_022145945.1;NW_022145945.1;NW_022145945.1;NW_022145945.1	7918518;7927181;7946384;7956438;7959414;7963439;7967066;7967361;7967942	7919126;7927346;7946511;7956497;7959616;7963516;7967284;7967612;7968288	-;-;-;-;-;-;-;-;-	2062	3209	3011	2574	2315	2036	1802	3117	2738	3860
LOC115874685	NW_022145945.1;NW_022145945.1;NW_022145945.1;NW_022145945.1;NW_022145945.1;NW_022145945.1;NW_022145945.1	8108001;8117732;8133002;8134829;8135022;8139639;8144638	8108095;8118048;8133136;8134880;8135188;8139851;8145205	+;+;+;+;+;+;+	1547	21143	19823	16672	11838	11817	11066	3464	3343	4794
LOC115874686	NW_022145945.1;NW_022145945.1;NW_022145945.1	8169764;8170048;8170472	8169791;8170419;8170781	+;+;+	710	23174	28067	18276	37401	39816	36412	32796	34777	40910
LOC115874687	NW_022145636.1;NW_022145636.1;NW_022145636.1;NW_022145636.1;NW_022145636.1;NW_022145636.1;NW_022145636.1;NW_022145636.1;NW_022145636.1;NW_022145636.1;NW_022145636.1	966773;971033;975736;980699;989459;997552;1002665;1004285;1006099;1007765;1008058	966921;971263;975898;980874;989643;997718;1002815;1004402;1006258;1007892;1008270	+;+;+;+;+;+;+;+;+;+;+	1841	141	360	83	55	21	258	62	48	81
LOC115874688	NW_022145945.1;NW_022145945.1;NW_022145945.1;NW_022145945.1;NW_022145945.1;NW_022145945.1;NW_022145945.1;NW_022145945.1;NW_022145945.1;NW_022145945.1	8171845;8172469;8174257;8174508;8174756;8176699;8176890;8177104;8177313;8177509	8172414;8172585;8174356;8174702;8174932;8176782;8177047;8177258;8177452;8177782	-;-;-;-;-;-;-;-;-;-	1970	1305	1699	1142	1994	1824	1394	3560	3380	4141
LOC115874689	NW_022145945.1;NW_022145945.1;NW_022145945.1;NW_022145945.1;NW_022145945.1;NW_022145945.1;NW_022145945.1;NW_022145945.1;NW_022145945.1;NW_022145945.1;NW_022145945.1;NW_022145945.1;NW_022145945.1;NW_022145945.1	8182402;8202913;8241908;8250742;8254873;8256331;8257771;8260513;8278686;8279561;8280764;8281004;8281163;8283758	8182599;8202984;8242110;8250902;8255026;8256545;8257919;8260723;8278922;8279660;8280939;8281104;8281318;8284303	+;+;+;+;+;+;+;+;+;+;+;+;+;+	2679	4699	5359	5624	3402	2372	2130	3185	3706	4883
LOC115874690	NW_022145945.1;NW_022145945.1;NW_022145945.1;NW_022145945.1;NW_022145945.1;NW_022145945.1;NW_022145945.1;NW_022145945.1;NW_022145945.1;NW_022145945.1;NW_022145945.1;NW_022145945.1;NW_022145945.1;NW_022145945.1;NW_022145945.1;NW_022145945.1;NW_022145945.1;NW_022145945.1;NW_022145945.1	8331221;8339120;8344214;8351676;8361196;8365375;8370369;8373034;8373173;8375904;8376182;8381681;8382615;8388577;8392400;8409075;8416641;8534541;8572555	8333058;8339183;8344287;8351754;8361307;8365490;8370554;8373102;8373388;8376125;8376389;8381889;8382846;8388997;8392584;8409232;8416815;8534575;8572798	-;-;-;-;-;-;-;-;-;-;-;-;-;-;-;-;-;-;-	4843	967	1043	1090	430	676	391	547	883	756
LOC115874691	NW_022145945.1;NW_022145945.1;NW_022145945.1;NW_022145945.1;NW_022145945.1;NW_022145945.1;NW_022145945.1;NW_022145945.1;NW_022145945.1;NW_022145945.1;NW_022145945.1;NW_022145945.1;NW_022145945.1;NW_022145945.1	8286277;8286687;8286875;8286992;8288791;8288964;8289691;8290005;8291862;8292081;8292871;8293051;8295243;8307240	8286637;8286818;8286939;8287109;8288904;8289164;8289838;8290171;8292025;8292159;8292994;8293208;8295507;8307457	-;-;-;-;-;-;-;-;-;-;-;-;-;-	2314	772	699	581	621	736	788	850	1129	984
LOC115874692	NW_022145945.1;NW_022145945.1	8546737;8549917	8547721;8550429	-;-	1498	0	0	0	0	0	0	0	0	0
LOC115874693	NW_022145636.1;NW_022145636.1;NW_022145636.1;NW_022145636.1;NW_022145636.1;NW_022145636.1;NW_022145636.1;NW_022145636.1;NW_022145636.1;NW_022145636.1;NW_022145636.1	1029356;1029552;1036440;1037531;1045758;1049975;1055145;1061357;1063865;1064075;1068406	1029496;1029773;1036602;1037706;1045942;1050141;1055295;1061474;1064024;1064202;1068495	+;+;+;+;+;+;+;+;+;+;+	1701	117	334	55	20	14	411	14	5	19
LOC115874694	NW_022145945.1;NW_022145945.1;NW_022145945.1;NW_022145945.1;NW_022145945.1	8583077;8583454;8583694;8583983;8584174	8583361;8583639;8583925;8584119;8584399	-;-;-;-;-	1066	2249	2722	1873	2949	3275	2840	3311	3338	4450
LOC115874695	NW_022145945.1;NW_022145945.1;NW_022145945.1;NW_022145945.1;NW_022145945.1;NW_022145945.1;NW_022145945.1	8585792;8586779;8587138;8587483;8587848;8588042;8588876	8586718;8587050;8587262;8587798;8587988;8588189;8589074	-;-;-;-;-;-;-	2128	1892	2032	1505	1988	1598	1201	2095	2254	2577
LOC115874696	NW_022145945.1;NW_022145945.1	8584906;8585421	8585363;8586323	+;+	1361	398	609	314	1032	950	842	1377	1421	1568
LOC115874697	NW_022145945.1;NW_022145945.1;NW_022145945.1;NW_022145945.1;NW_022145945.1;NW_022145945.1;NW_022145945.1;NW_022145945.1;NW_022145945.1;NW_022145945.1;NW_022145945.1	8589404;8589622;8589752;8589914;8590153;8590351;8590522;8590741;8590974;8591169;8591363	8589568;8589680;8589846;8590093;8590298;8590465;8590686;8590908;8591112;8591308;8591494	+;+;+;+;+;+;+;+;+;+;+	1504	1301	1742	1122	1949	2280	1837	2553	2586	2965
LOC115874698	NW_022145945.1;NW_022145945.1;NW_022145945.1	8591408;8591888;8592578	8591716;8592024;8592781	-;-;-	650	598	666	403	717	709	617	846	807	1064
LOC115874699	NW_022145945.1;NW_022145945.1	8596531;8598485	8598421;8598755	-;-	2162	2966	3329	2494	3143	3537	2960	3416	3362	4004
LOC115874700	NW_022145945.1;NW_022145945.1;NW_022145945.1;NW_022145945.1;NW_022145945.1	8595496;8595731;8595956;8596190;8596349	8595663;8595906;8596135;8596298;8596540	+;+;+;+;+	825	871	989	675	752	930	806	1081	880	1214
LOC115874701	NW_022145945.1;NW_022145945.1;NW_022145945.1;NW_022145945.1;NW_022145945.1;NW_022145945.1;NW_022145945.1;NW_022145945.1;NW_022145945.1;NW_022145945.1;NW_022145945.1;NW_022145945.1;NW_022145945.1;NW_022145945.1;NW_022145945.1	8599057;8599332;8599623;8599780;8604182;8604411;8606306;8606729;8610177;8610467;8615486;8615802;8620987;8621561;8621789	8599255;8599570;8599714;8599935;8604349;8604534;8606466;8606829;8610408;8610648;8615747;8615972;8621169;8621726;8621912	+;+;+;+;+;+;+;+;+;+;+;+;+;+;+	2560	4363	4760	3487	3613	3717	2922	3781	3621	4597
LOC115874702	NW_022145945.1;NW_022145945.1;NW_022145945.1;NW_022145945.1;NW_022145945.1;NW_022145945.1;NW_022145945.1;NW_022145945.1;NW_022145945.1;NW_022145945.1;NW_022145945.1;NW_022145945.1;NW_022145945.1;NW_022145945.1;NW_022145945.1;NW_022145945.1;NW_022145945.1;NW_022145945.1;NW_022145945.1;NW_022145945.1	8622417;8622927;8642231;8651374;8653960;8657043;8657262;8657415;8657814;8658741;8660079;8662110;8662311;8662473;8664942;8666313;8666529;8667322;8667893;8672428	8622566;8623141;8642572;8651513;8654205;8657207;8657358;8657652;8657912;8658934;8660203;8662255;8662409;8662625;8665101;8666468;8666670;8667513;8668130;8678918	+;+;+;+;+;+;+;+;+;+;+;+;+;+;+;+;+;+;+;+	9788	4300	4841	3698	8380	8003	6566	9233	9204	10477
LOC115874703	NW_022145617.1;NW_022145617.1;NW_022145617.1	315338;315951;316789	315580;316135;316855	-;-;-	495	2	9	1	5	1	2	5	1	3
LOC115874704	NW_022145636.1;NW_022145636.1;NW_022145636.1;NW_022145636.1;NW_022145636.1;NW_022145636.1	1089395;1089787;1089951;1090327;1098547;1105352	1089736;1089893;1090273;1090918;1098685;1105916	+;+;+;+;+;+	2068	862	1081	813	1476	1559	1240	2214	2143	2349
LOC115874705	NW_022145945.1;NW_022145945.1;NW_022145945.1;NW_022145945.1;NW_022145945.1;NW_022145945.1	8679744;8680736;8681355;8681831;8685629;8687698	8679895;8680965;8681632;8681979;8685853;8687782	-;-;-;-;-;-	1119	626	1063	579	86	122	163	96	112	76
LOC115874706	NW_022145945.1;NW_022145945.1;NW_022145945.1;NW_022145945.1	8691326;8694971;8695285;8697683	8691460;8695200;8695563;8697863	-;-;-;-	825	38	29	38	2	1	3	15	11	13
LOC115874707	NW_022145945.1;NW_022145945.1;NW_022145945.1;NW_022145945.1;NW_022145945.1;NW_022145945.1;NW_022145945.1;NW_022145945.1;NW_022145945.1	8700435;8703880;8704136;8706355;8706531;8707766;8708605;8709258;8712806	8700619;8704077;8704288;8706470;8706767;8708017;8708683;8709397;8713093	-;-;-;-;-;-;-;-;-	1648	749	901	672	946	1177	1078	1865	1440	1843
LOC115874708	NW_022145945.1;NW_022145945.1	8714145;8714856	8714793;8715126	+;+	920	911	1150	684	1241	1318	1255	1632	1483	1758
LOC115874709	NW_022145945.1;NW_022145945.1;NW_022145945.1;NW_022145945.1;NW_022145945.1;NW_022145945.1;NW_022145945.1;NW_022145945.1	8718097;8723319;8723655;8725118;8725338;8731145;8731411;8731808	8718713;8723595;8723807;8725276;8725612;8731350;8731695;8731942	-;-;-;-;-;-;-;-	2107	370	371	365	88	33	187	14	29	53
LOC115874710	NW_022145945.1;NW_022145945.1;NW_022145945.1;NW_022145945.1;NW_022145945.1;NW_022145945.1;NW_022145945.1;NW_022145945.1;NW_022145945.1;NW_022145945.1;NW_022145945.1;NW_022145945.1;NW_022145945.1;NW_022145945.1	8732057;8734828;8739609;8739760;8746858;8747020;8747479;8751445;8751690;8754274;8756892;8757140;8805787;8807303	8732407;8734961;8739704;8739933;8746965;8747167;8747660;8751636;8751903;8754789;8757083;8757348;8805964;8807446	-;-;-;-;-;-;-;-;-;-;-;-;-;-	2838	85	132	77	27	27	61	25	21	39
LOC115874711	NW_022145945.1;NW_022145945.1;NW_022145945.1;NW_022145945.1;NW_022145945.1;NW_022145945.1;NW_022145945.1;NW_022145945.1;NW_022145945.1;NW_022145945.1;NW_022145945.1;NW_022145945.1;NW_022145945.1;NW_022145945.1;NW_022145945.1;NW_022145945.1	8811205;8811761;8812107;8814541;8816118;8816422;8816715;8828900;8831818;8840150;8841248;8843120;8843283;8844874;8845131;8849155	8811342;8811944;8812162;8814818;8816364;8816616;8817008;8829066;8831949;8840379;8841387;8843232;8843447;8845072;8845853;8849311	+;+;+;+;+;+;+;+;+;+;+;+;+;+;+;+	3418	973	339	262	95	83	69	97	104	113
LOC115874712	NW_022145945.1;NW_022145945.1;NW_022145945.1;NW_022145945.1;NW_022145945.1	8867378;8881041;8911348;8952662;8963912	8867782;8881256;8911513;8952807;8965432	+;+;+;+;+	2454	392	542	298	693	991	696	1022	879	898
LOC115874713	NW_022145945.1;NW_022145945.1;NW_022145945.1;NW_022145945.1;NW_022145945.1;NW_022145945.1;NW_022145945.1;NW_022145945.1;NW_022145945.1;NW_022145945.1;NW_022145945.1;NW_022145945.1;NW_022145945.1;NW_022145945.1;NW_022145945.1;NW_022145945.1	8970082;8974496;8977524;8977988;8978298;8978664;8982062;8984190;8989463;8989755;8992618;8998570;9002221;9003013;9013854;9070335	8970648;8974725;8977702;8978219;8978382;8978792;8982341;8984488;8989693;8989847;8992703;8998655;9002374;9003194;9014088;9070707	-;-;-;-;-;-;-;-;-;-;-;-;-;-;-;-	3441	26991	28773	28109	22154	28086	22026	8926	9645	11506
LOC115874714	NW_022145636.1;NW_022145636.1;NW_022145636.1;NW_022145636.1;NW_022145636.1;NW_022145636.1;NW_022145636.1;NW_022145636.1;NW_022145636.1;NW_022145636.1	1050176;1070116;1074855;1082696;1085120;1085377;1085729;1085949;1086553;1094845	1050477;1070698;1075393;1082774;1085316;1085671;1085892;1086138;1086728;1095022	-;-;-;-;-;-;-;-;-;-	2703	690	882	526	1452	1405	1049	1850	2043	2221
LOC115874715	NW_022145945.1;NW_022145945.1;NW_022145945.1;NW_022145945.1;NW_022145945.1;NW_022145945.1;NW_022145945.1;NW_022145945.1;NW_022145945.1;NW_022145945.1	9082518;9085200;9088020;9089243;9090922;9093964;9098695;9099583;9149758;9150763	9082955;9085748;9088190;9089381;9091175;9094107;9098821;9099759;9149987;9150889	-;-;-;-;-;-;-;-;-;-	2356	770	1344	736	1060	589	690	886	867	1118
LOC115874716	NW_022145945.1;NW_022145945.1;NW_022145945.1;NW_022145945.1;NW_022145945.1;NW_022145945.1;NW_022145945.1;NW_022145945.1	9151618;9152057;9152243;9152386;9152570;9152832;9153062;9159094	9151999;9152190;9152330;9152515;9152767;9152894;9153219;9159759	+;+;+;+;+;+;+;+	1819	569	808	714	500	410	444	634	589	673
LOC115874717	NW_022145945.1;NW_022145945.1;NW_022145945.1;NW_022145945.1;NW_022145945.1;NW_022145945.1;NW_022145945.1;NW_022145945.1;NW_022145945.1;NW_022145945.1;NW_022145945.1;NW_022145945.1;NW_022145945.1;NW_022145945.1;NW_022145945.1;NW_022145945.1;NW_022145945.1	9177807;9180455;9185783;9204214;9206739;9206928;9208111;9212828;9217706;9222012;9223170;9223286;9224512;9227014;9231727;9233811;9236056	9178049;9180699;9185836;9204451;9206861;9207091;9208267;9213006;9217854;9222115;9223231;9223662;9224626;9227317;9231868;9234033;9236499	+;+;+;+;+;+;+;+;+;+;+;+;+;+;+;+;+	3323	2374	2631	2356	1153	1079	1125	1352	1062	1912
LOC115874718	NW_022145945.1;NW_022145945.1;NW_022145945.1;NW_022145945.1;NW_022145945.1;NW_022145945.1	9310680;9317695;9319780;9319963;9321189;9323605	9311153;9317876;9319896;9320149;9321324;9324131	+;+;+;+;+;+	1623	897	990	821	165	241	237	100	108	109
LOC115874719	NW_022145945.1;NW_022145945.1;NW_022145945.1;NW_022145945.1;NW_022145945.1;NW_022145945.1;NW_022145945.1;NW_022145945.1	9333411;9335694;9336297;9337836;9341729;9343837;9344013;9344230	9333660;9335831;9336435;9337994;9341842;9343960;9344162;9344336	-;-;-;-;-;-;-;-	1181	1165	2181	884	751	458	557	315	216	549
LOC115874720	NW_022145945.1;NW_022145945.1	9359776;9365961	9360153;9366483	+;+	901	1342	1582	958	529	657	650	187	189	270
LOC115874721	NW_022145945.1;NW_022145945.1;NW_022145945.1;NW_022145945.1;NW_022145945.1;NW_022145945.1	9378981;9380984;9383872;9385297;9385474;9385958	9379264;9381257;9384093;9385417;9385904;9386148	-;-;-;-;-;-	1523	172	293	226	21	86	20	4	37	3
LOC115874722	NW_022145945.1;NW_022145945.1;NW_022145945.1;NW_022145945.1;NW_022145945.1	9371971;9374615;9375293;9375911;9376399	9372254;9374836;9375413;9376341;9376676	-;-;-;-;-	1336	87	83	47	16	31	10	1	13	1
LOC115874723	NW_022145945.1;NW_022145945.1;NW_022145945.1;NW_022145945.1;NW_022145945.1;NW_022145945.1;NW_022145945.1;NW_022145945.1;NW_022145945.1;NW_022145945.1	9389143;9389494;9389644;9389940;9390274;9390654;9393047;9393213;9395234;9399215	9389359;9389586;9389887;9390214;9390602;9390837;9393154;9393358;9395401;9399508	+;+;+;+;+;+;+;+;+;+	2058	1400	1751	1134	2393	2667	2073	3251	3799	3740
LOC115874724	NW_022145945.1;NW_022145945.1;NW_022145945.1;NW_022145945.1;NW_022145945.1;NW_022145945.1	9405875;9406216;9406551;9406803;9412748;9413719	9406118;9406466;9406734;9406891;9412860;9413992	+;+;+;+;+;+	1155	388	367	301	99	92	103	85	83	113
LOC115874725	NW_022145945.1;NW_022145945.1;NW_022145945.1;NW_022145945.1;NW_022145945.1;NW_022145945.1;NW_022145945.1;NW_022145945.1;NW_022145945.1;NW_022145945.1;NW_022145945.1;NW_022145945.1;NW_022145945.1;NW_022145945.1;NW_022145945.1	9416312;9418418;9420837;9421076;9422539;9422820;9424393;9426144;9432415;9451542;9451823;9455564;9458427;9474445;9481734	9417033;9418572;9420982;9421180;9422659;9423046;9424404;9426332;9432595;9451739;9451857;9455596;9458479;9474673;9481986	-;-;-;-;-;-;-;-;-;-;-;-;-;-;-	2659	6954	9995	6632	16231	16335	12082	19792	20471	21939
LOC115874726	NW_022145945.1;NW_022145945.1;NW_022145945.1	9439000;9441693;9442031	9441216;9441919;9442261	-;-;-	2675	8	18	5	13	11	6	21	11	12
LOC115874727	NW_022145945.1;NW_022145945.1;NW_022145945.1;NW_022145945.1;NW_022145945.1;NW_022145945.1;NW_022145945.1;NW_022145945.1;NW_022145945.1;NW_022145945.1;NW_022145945.1;NW_022145945.1;NW_022145945.1;NW_022145945.1;NW_022145945.1;NW_022145945.1;NW_022145945.1;NW_022145945.1;NW_022145945.1;NW_022145945.1;NW_022145945.1;NW_022145945.1;NW_022145945.1;NW_022145945.1;NW_022145945.1;NW_022145945.1;NW_022145…	9525859;9532435;9532645;9534257;9534466;9534648;9536060;9536683;9536878;9538164;9539717;9540023;9540445;9542447;9546031;9546235;9562747;9562993;9563332;9564029;9564200;9564415;9564563;9564862;9565109;9565506;9565777;9566043;9566906;9567008;9567183;9567723;9567935;9568067;9568365;9568582;9568814;9568992;9569175;9569388;9569516	9526298;9532517;9532848;9534410;9534590;9534732;9536207;9536825;9537041;9538456;9539962;9540208;9540621;9542714;9546179;9546333;9562940;9563278;9563449;9564141;9564316;9564505;9564693;9565050;9565281;9565717;9565936;9566151;9566920;9567129;9567272;9567880;9568008;9568311;9568527;9568755;9568938;9569123;9569330;9569461;9569879	-;-;-;-;-;-;-;-;-;-;-;-;-;-;-;-;-;-;-;-;-;-;-;-;-;-;-;-;-;-;-;-;-;-;-;-;-;-;-;-;-	6749	10041	11991	9590	7185	7196	6238	5581	5613	6696
LOC115874728	NW_022145945.1;NW_022145945.1;NW_022145945.1;NW_022145945.1;NW_022145945.1;NW_022145945.1;NW_022145945.1	9522685;9523191;9523440;9523620;9524155;9524437;9524647	9523023;9523373;9523566;9523771;9524376;9524574;9525007	+;+;+;+;+;+;+	1522	1411	1599	1330	1427	1441	1156	1305	1296	1465
LOC115874729	NW_022145945.1;NW_022145945.1;NW_022145945.1;NW_022145945.1	9520084;9520426;9520681;9520887	9520358;9520621;9520839;9521329	-;-;-;-	1073	966	1184	848	1244	1352	1043	1652	1564	2097
LOC115874730	NW_022145945.1;NW_022145945.1;NW_022145945.1;NW_022145945.1;NW_022145945.1;NW_022145945.1;NW_022145945.1;NW_022145945.1;NW_022145945.1;NW_022145945.1;NW_022145945.1;NW_022145945.1;NW_022145945.1;NW_022145945.1;NW_022145945.1;NW_022145945.1	9570352;9570390;9571160;9574593;9574769;9575006;9579262;9580572;9584714;9586434;9589333;9591454;9591740;9594675;9595635;9597832	9570378;9570630;9571463;9574709;9574944;9575482;9579450;9580794;9584879;9586633;9589604;9591565;9591851;9594858;9595689;9600297	+;+;+;+;+;+;+;+;+;+;+;+;+;+;+;+	5321	4063	4896	4385	6479	6565	5463	6162	6695	7216
LOC115874731	NW_022145945.1;NW_022145945.1;NW_022145945.1;NW_022145945.1;NW_022145945.1;NW_022145945.1;NW_022145945.1;NW_022145945.1	9615204;9616318;9616567;9618189;9620485;9621586;9621925;9622246	9615416;9616509;9616835;9618464;9620601;9621765;9622102;9622595	-;-;-;-;-;-;-;-	1775	1062	1281	1029	308	455	362	296	265	294
LOC115874732	NW_022145945.1;NW_022145945.1;NW_022145945.1;NW_022145945.1;NW_022145945.1;NW_022145945.1;NW_022145945.1;NW_022145945.1;NW_022145945.1;NW_022145945.1;NW_022145945.1;NW_022145945.1;NW_022145945.1	9622822;9622997;9623451;9623828;9623930;9624067;9624334;9624653;9624816;9627890;9630079;9631150;9634857	9622923;9623075;9623495;9623868;9624007;9624276;9624418;9624754;9625090;9628300;9630190;9631473;9635238	+;+;+;+;+;+;+;+;+;+;+;+;+	2246	3557	4432	3064	4960	4853	3695	4931	4898	5897
LOC115874733	NW_022145945.1;NW_022145945.1;NW_022145945.1;NW_022145945.1;NW_022145945.1;NW_022145945.1;NW_022145945.1;NW_022145945.1;NW_022145945.1;NW_022145945.1	9636456;9643164;9643427;9646020;9646560;9647444;9653564;9711508;9725261;9934499	9638551;9643370;9643704;9646263;9647047;9647647;9653785;9711655;9725461;9934648	-;-;-;-;-;-;-;-;-;-	4238	16552	16190	17403	4123	5239	5057	2296	2019	2385
LOC115874734	NW_022145945.1;NW_022145945.1;NW_022145945.1	9697554;9700814;9708176	9698707;9701065;9708467	+;+;+	1698	38	196	26	42	50	165	33	25	77
LOC115874735	NW_022145945.1;NW_022145945.1;NW_022145945.1;NW_022145945.1	9662371;9669817;9675656;9680453	9663523;9670962;9675907;9680714	+;+;+;+	2813	8638	9274	9682	2678	2839	2594	3568	3288	4405
LOC115874736	NW_022145945.1;NW_022145945.1;NW_022145945.1	9684960;9687601;9693788	9686173;9687852;9694710	+;+;+	2389	2150	2590	1602	1876	1503	1306	2475	3031	3821
LOC115874737	NW_022145945.1	9663558	9664902	+	1345	22	12	19	9	5	6	0	1	5
LOC115874738	NW_022145945.1;NW_022145945.1;NW_022145945.1;NW_022145945.1;NW_022145945.1;NW_022145945.1;NW_022145945.1;NW_022145945.1;NW_022145945.1	10007077;10009284;10010417;10016429;10019379;10022441;10024122;10026532;10027977	10007254;10009514;10010847;10016585;10020599;10022783;10024272;10026762;10029040	+;+;+;+;+;+;+;+;+	4007	332	1487	254	131	131	393	96	78	118
LOC115874739	NW_022145945.1;NW_022145945.1;NW_022145945.1;NW_022145945.1;NW_022145945.1;NW_022145945.1;NW_022145945.1;NW_022145945.1;NW_022145945.1;NW_022145945.1;NW_022145945.1	10036363;10036479;10037215;10056321;10064574;10064831;10068299;10074725;10075888;10076801;10077150	10036419;10036548;10037446;10056448;10064718;10065221;10068546;10074909;10076119;10076919;10077294	+;+;+;+;+;+;+;+;+;+;+	1952	3679	3840	3827	1488	1717	1482	1190	1262	1560
LOC115874740	NW_022145945.1;NW_022145945.1;NW_022145945.1;NW_022145945.1;NW_022145945.1;NW_022145945.1;NW_022145945.1;NW_022145945.1	10031718;10032102;10032432;10032698;10032895;10036309;10036453;10036903	10032043;10032372;10032643;10032842;10033016;10036384;10036545;10037443	-;-;-;-;-;-;-;-	1786	754	1047	668	346	361	331	516	491	601
LOC115874741	NW_022145636.1;NW_022145636.1;NW_022145636.1;NW_022145636.1	1163413;1163591;1165588;1165830	1163530;1163744;1165760;1166226	-;-;-;-	842	3	7	2	6	1	4	4	3	9
LOC115874742	NW_022145945.1;NW_022145945.1;NW_022145945.1;NW_022145945.1;NW_022145945.1;NW_022145945.1	10083035;10086352;10086764;10091634;10092502;10093184	10084397;10086705;10086970;10092152;10093126;10093432	-;-;-;-;-;-	3317	7376	8883	6848	9889	10249	8345	9762	10336	11081
LOC115874743	NW_022145945.1;NW_022145945.1	10099383;10137683	10100339;10138069	-;-	1344	506	576	555	255	311	252	324	326	449
LOC115874744	NW_022145945.1;NW_022145945.1	10242122;10242667	10242575;10243893	-;-	1681	0	0	0	0	0	0	0	0	0
LOC115874745	NW_022145945.1;NW_022145945.1;NW_022145945.1;NW_022145945.1;NW_022145945.1;NW_022145945.1;NW_022145945.1;NW_022145945.1;NW_022145945.1;NW_022145945.1;NW_022145945.1	10333443;10333670;10333882;10334235;10334448;10334798;10335859;10336564;10337236;10337553;10338163	10333534;10333816;10334099;10334382;10334665;10335421;10336051;10336704;10337433;10337892;10338450	-;-;-;-;-;-;-;-;-;-;-	2607	974	345	824	233	206	240	72	91	64
LOC115874746	NW_022145945.1;NW_022145945.1;NW_022145945.1	10332206;10332548;10332748	10332409;10332694;10332948	-;-;-	552	216	72	141	44	48	50	17	30	13
LOC115874747	NW_022145945.1;NW_022145945.1;NW_022145945.1;NW_022145945.1;NW_022145945.1;NW_022145945.1;NW_022145945.1;NW_022145945.1;NW_022145945.1;NW_022145945.1;NW_022145945.1;NW_022145945.1;NW_022145945.1;NW_022145945.1;NW_022145945.1;NW_022145945.1;NW_022145945.1;NW_022145945.1;NW_022145945.1;NW_022145945.1;NW_022145945.1;NW_022145945.1	10357571;10358187;10358325;10358465;10358602;10358740;10358880;10359018;10359159;10359299;10359436;10359572;10359709;10359846;10359984;10360121;10360259;10360547;10361621;10361870;10362103;10362429	10358124;10358261;10358402;10358539;10358676;10358817;10358954;10359095;10359236;10359373;10359510;10359646;10359783;10359920;10360058;10360195;10360489;10361563;10361808;10362010;10362300;10363374	-;-;-;-;-;-;-;-;-;-;-;-;-;-;-;-;-;-;-;-;-;-	4412	197	119	133	113	95	121	67	53	65
LOC115874748	NW_022145945.1;NW_022145945.1;NW_022145945.1;NW_022145945.1;NW_022145945.1;NW_022145945.1	10376803;10377477;10377704;10377954;10378181;10378398	10377416;10377647;10377894;10378128;10378322;10378596	+;+;+;+;+;+	1492	2047	2549	1694	2089	2167	1896	2824	2740	3186
LOC115874749	NW_022145636.1;NW_022145636.1;NW_022145636.1	1209676;1209887;1210252	1209725;1210170;1210598	+;+;+	681	53	11	13	0	0	0	1	2	0
LOC115874750	NW_022145945.1;NW_022145945.1;NW_022145945.1;NW_022145945.1;NW_022145945.1	10378609;10378928;10379064;10379363;10379547	10378861;10379008;10379226;10379473;10379716	-;-;-;-;-	778	674	669	613	501	565	520	819	716	943
LOC115874751	NW_022145945.1;NW_022145945.1;NW_022145945.1	10374500;10374745;10375056	10374695;10375001;10375249	+;+;+	647	8	6	15	8	3	2	7	4	2
LOC115874752	NW_022145945.1;NW_022145945.1;NW_022145945.1;NW_022145945.1;NW_022145945.1;NW_022145945.1;NW_022145945.1;NW_022145945.1;NW_022145945.1;NW_022145945.1;NW_022145945.1;NW_022145945.1;NW_022145945.1;NW_022145945.1;NW_022145945.1;NW_022145945.1;NW_022145945.1;NW_022145945.1;NW_022145945.1;NW_022145945.1;NW_022145945.1;NW_022145945.1;NW_022145945.1;NW_022145945.1;NW_022145945.1;NW_022145945.1;NW_022145…	10437942;10466055;10469526;10476803;10477056;10477657;10478114;10483945;10484397;10486556;10488284;10490386;10490780;10491509;10492951;10495634;10495977;10498142;10498585;10513680;10515910;10517832;10520455;10520666;10526546;10527177;10528261;10528527;10528750;10528948;10535532	10438417;10466204;10469680;10476994;10477138;10477873;10478282;10484112;10484689;10486858;10488578;10490629;10490967;10491699;10493076;10495849;10496276;10498317;10498857;10513895;10516176;10518090;10520610;10520820;10526703;10527336;10528455;10528629;10528890;10529116;10535791	-;-;-;-;-;-;-;-;-;-;-;-;-;-;-;-;-;-;-;-;-;-;-;-;-;-;-;-;-;-;-	6454	20506	23523	21562	9034	10516	8246	7802	9157	11203
LOC115874753	NW_022145945.1;NW_022145945.1;NW_022145945.1	10540557;10542674;10544288	10540927;10542873;10544918	+;+;+	1202	143	76	56	9	9	3	5	1	1
LOC115874754	NW_022145945.1;NW_022145945.1;NW_022145945.1;NW_022145945.1;NW_022145945.1;NW_022145945.1;NW_022145945.1;NW_022145945.1;NW_022145945.1	10547848;10567978;10579165;10581026;10585764;10592532;10604779;10609158;10610147	10548141;10568050;10579254;10581243;10585882;10592807;10604901;10609333;10613061	+;+;+;+;+;+;+;+;+	4284	426	430	481	51	63	73	12	13	28
LOC115874755	NW_022145945.1;NW_022145945.1;NW_022145945.1;NW_022145945.1;NW_022145945.1;NW_022145945.1;NW_022145945.1;NW_022145945.1;NW_022145945.1;NW_022145945.1;NW_022145945.1;NW_022145945.1	10616607;10618733;10618947;10620345;10620645;10620803;10621163;10621423;10621740;10621995;10622253;10622511	10616745;10618885;10619099;10620589;10620747;10620910;10621368;10621669;10621941;10622197;10622444;10622519	-;-;-;-;-;-;-;-;-;-;-;-	1960	1990	2317	1794	1767	2008	1614	1820	1823	2508
LOC115874756	NW_022145945.1;NW_022145945.1;NW_022145945.1	10623959;10624202;10624421	10624079;10624351;10625401	+;+;+	1252	370	434	310	455	443	402	806	686	873
LOC115874757	NW_022145945.1;NW_022145945.1;NW_022145945.1;NW_022145945.1;NW_022145945.1	10648828;10715183;10719805;10720137;10725642	10649387;10715336;10719985;10720446;10726246	+;+;+;+;+	1810	128	123	110	32	36	10	12	21	17
LOC115874758	NW_022145945.1;NW_022145945.1;NW_022145945.1	10815845;10816304;10824016	10816208;10816383;10824581	+;+;+	1010	6848	8103	5489	2612	2722	2554	2453	2335	2948
LOC115874759	NW_022145636.1;NW_022145636.1	1202722;1204815	1202938;1205129	+;+	532	18	17	8	0	7	3	0	0	1
LOC115874760	NW_022145945.1;NW_022145945.1	10855074;10855288	10855228;10855365	+;+	233	2	4	1	1	2	0	0	2	3
LOC115874761	NW_022145945.1;NW_022145945.1	10857352;10857506	10857418;10857792	-;-	354	1	0	1	1	2	1	0	0	0
LOC115874762	NW_022145945.1;NW_022145945.1;NW_022145945.1;NW_022145945.1;NW_022145945.1	10906867;10907274;10907419;10907639;10907801	10907064;10907344;10907583;10907741;10908110	-;-;-;-;-	847	0	0	1	3	0	0	0	0	0
LOC115874763	NW_022145945.1;NW_022145945.1;NW_022145945.1;NW_022145945.1;NW_022145945.1	10890333;10891217;10892371;10892544;10892741	10890401;10891300;10892481;10892670;10892885	-;-;-;-;-	536	31	47	38	31	16	21	20	28	27
LOC115874764	NW_022145945.1;NW_022145945.1	10906314;10906538	10906474;10906757	-;-	381	0	1	0	1	0	0	0	0	1
LOC115874765	NW_022145945.1;NW_022145945.1	10887696;10887813	10887757;10887863	+;+	113	0	2	1	0	2	0	0	0	0
LOC115874766	NW_022145945.1;NW_022145945.1;NW_022145945.1	10877882;10878276;10878582	10878221;10878575;10878614	-;-;-	673	2	0	3	2	0	0	0	0	0
LOC115874767	NW_022145945.1;NW_022145945.1;NW_022145945.1;NW_022145945.1	10908309;10908654;10908965;10909163	10908390;10908910;10909100;10909494	+;+;+;+	807	48	46	21	15	15	13	10	0	17
LOC115874768	NW_022145945.1;NW_022145945.1;NW_022145945.1	10902811;10902922;10903084	10902864;10903025;10903963	-;-;-	1038	0	0	2	0	0	0	0	1	0
LOC115874769	NW_022145945.1	10912748	10914358	-	1611	1457	1783	1178	1936	2043	1766	2213	2197	2782
LOC115874770	NW_022145945.1;NW_022145945.1;NW_022145945.1;NW_022145945.1;NW_022145945.1	10911008;10911494;10911717;10911967;10912414	10911296;10911637;10911878;10912199;10912742	+;+;+;+;+	1157	2316	3107	2252	1678	1799	1505	2144	1968	2602
LOC115874771	NW_022145636.1;NW_022145636.1;NW_022145636.1;NW_022145636.1;NW_022145636.1;NW_022145636.1;NW_022145636.1;NW_022145636.1	1186308;1187409;1188072;1189007;1192484;1194682;1195131;1197091	1186708;1187591;1188422;1189157;1192678;1194897;1195233;1197618	-;-;-;-;-;-;-;-	2128	603	676	495	551	554	311	866	769	862
LOC115874772	NW_022145945.1;NW_022145945.1;NW_022145945.1;NW_022145945.1	10918525;10918873;10919554;10920103	10918820;10919102;10919918;10921411	-;-;-;-	2200	1235	1611	1030	1775	1986	1792	2603	2554	3098
LOC115874773	NW_022145945.1;NW_022145945.1;NW_022145945.1;NW_022145945.1;NW_022145945.1;NW_022145945.1;NW_022145945.1;NW_022145945.1;NW_022145945.1;NW_022145945.1;NW_022145945.1;NW_022145945.1;NW_022145945.1;NW_022145945.1;NW_022145945.1;NW_022145945.1;NW_022145945.1;NW_022145945.1;NW_022145945.1;NW_022145945.1	10928879;10931028;10931241;10931435;10931576;10931716;10931819;10938820;10946006;10946443;10946963;10949248;10952971;10963372;10965510;10969683;10970535;10970903;10974616;10974936	10929547;10931211;10931329;10931514;10931657;10931756;10931979;10938976;10946145;10946569;10947274;10949375;10953176;10963496;10965739;10969804;10970775;10971131;10974785;10975379	+;+;+;+;+;+;+;+;+;+;+;+;+;+;+;+;+;+;+;+	3937	1498	1761	1618	936	934	922	998	1052	1120
LOC115874774	NW_022145945.1;NW_022145945.1	10922519;10929642	10922773;10929976	-;-	590	5	11	9	1	0	8	3	4	4
LOC115874775	NW_022145945.1;NW_022145945.1;NW_022145945.1;NW_022145945.1	10988380;10988656;10988901;10989265	10988477;10988803;10989057;10989693	+;+;+;+	832	59	59	40	39	68	48	30	69	50
LOC115874776	NW_022145945.1;NW_022145945.1;NW_022145945.1;NW_022145945.1	10984115;10984653;10984921;10987364	10984600;10984853;10985126;10987993	-;-;-;-	1523	1173	1463	1068	2019	2243	1696	2235	2313	2407
LOC115874777	NW_022145617.1;NW_022145617.1;NW_022145617.1;NW_022145617.1;NW_022145617.1;NW_022145617.1;NW_022145617.1	393443;397107;397966;399153;405699;410476;410933	393829;397354;398113;399325;405869;410838;411411	-;-;-;-;-;-;-	1969	1727	1988	1576	783	911	731	763	840	903
LOC115874778	NW_022145636.1;NW_022145636.1	1211232;1211546	1211464;1211885	+;+	573	2	2	0	0	0	1	0	0	0
LOC115874779	NW_022145945.1;NW_022145945.1	11000596;11001770	11001145;11002681	-;-	1462	174	152	163	51	104	43	40	31	43
LOC115874780	NW_022145945.1;NW_022145945.1	10999012;10999480	10999341;11000539	+;+	1390	0	1	0	0	2	0	0	0	0
LOC115874781	NW_022145945.1;NW_022145945.1	11016764;11022532	11022460;11028858	+;+	12024	1203	1102	1219	745	450	567	463	441	454
LOC115874782	NW_022145945.1;NW_022145945.1;NW_022145945.1;NW_022145945.1;NW_022145945.1;NW_022145945.1;NW_022145945.1	11048535;11048913;11049257;11049556;11049936;11050439;11054495	11048863;11049197;11049506;11049873;11050382;11050915;11054690	-;-;-;-;-;-;-	2302	641	623	518	808	819	682	1164	1149	1294
LOC115874783	NW_022145945.1;NW_022145945.1;NW_022145945.1;NW_022145945.1;NW_022145945.1;NW_022145945.1;NW_022145945.1;NW_022145945.1;NW_022145945.1;NW_022145945.1;NW_022145945.1;NW_022145945.1;NW_022145945.1;NW_022145945.1;NW_022145945.1;NW_022145945.1;NW_022145945.1;NW_022145945.1;NW_022145945.1;NW_022145945.1;NW_022145945.1;NW_022145945.1;NW_022145945.1;NW_022145945.1;NW_022145945.1;NW_022145945.1;NW_022145…	11088292;11095496;11097873;11107319;11107657;11108209;11112224;11113904;11115399;11117887;11118623;11120796;11122639;11122928;11124141;11124453;11125133;11126365;11134819;11137355;11140756;11141292;11146399;11148459;11148998;11150110;11151940;11154433;11160795;11180329;11220552;11258172	11089354;11095667;11098133;11107558;11107949;11108471;11112467;11114290;11115668;11118052;11118787;11120982;11122868;11123158;11124269;11124607;11125391;11126528;11135222;11137589;11141114;11141498;11146663;11148651;11149240;11150487;11152130;11154663;11161062;11180391;11220658;11258352	-;-;-;-;-;-;-;-;-;-;-;-;-;-;-;-;-;-;-;-;-;-;-;-;-;-;-;-;-;-;-;-	8204	3091	3440	3003	1289	1101	1303	1640	1744	1971
LOC115874784	NW_022145945.1;NW_022145945.1;NW_022145945.1;NW_022145945.1;NW_022145945.1;NW_022145945.1;NW_022145945.1;NW_022145945.1;NW_022145945.1;NW_022145945.1;NW_022145945.1;NW_022145945.1;NW_022145945.1;NW_022145945.1;NW_022145945.1;NW_022145945.1;NW_022145945.1	11258741;11259131;11259359;11259752;11259970;11260228;11260465;11261829;11262160;11262346;11262502;11264299;11264452;11270101;11270344;11270524;11273229	11259065;11259302;11259695;11259915;11260168;11260409;11260697;11262071;11262294;11262440;11262609;11264394;11264692;11270270;11270474;11270774;11273541	+;+;+;+;+;+;+;+;+;+;+;+;+;+;+;+;+	3395	7038	8139	5888	5417	5787	4390	8046	7230	8250
LOC115874785	NW_022145945.1;NW_022145945.1;NW_022145945.1;NW_022145945.1;NW_022145945.1;NW_022145945.1;NW_022145945.1;NW_022145945.1;NW_022145945.1;NW_022145945.1;NW_022145945.1;NW_022145945.1	11294547;11313103;11321844;11322147;11322909;11327649;11351024;11367837;11369949;11370684;11381188;11381404	11294993;11313317;11322070;11322241;11323105;11327806;11351192;11367968;11370152;11370933;11381270;11383567	+;+;+;+;+;+;+;+;+;+;+;+	4341	130	219	151	96	122	92	95	92	100
LOC115874786	NW_022145945.1;NW_022145945.1	11332348;11333394	11333126;11334460	-;-	1846	1	1	1	0	0	0	0	0	0
LOC115874787	NW_022145945.1;NW_022145945.1	11329155;11331295	11329623;11332027	-;-	1202	5	0	0	2	0	1	0	0	0
LOC115874788	NW_022145636.1;NW_022145636.1;NW_022145636.1;NW_022145636.1;NW_022145636.1;NW_022145636.1;NW_022145636.1;NW_022145636.1;NW_022145636.1;NW_022145636.1;NW_022145636.1;NW_022145636.1;NW_022145636.1;NW_022145636.1;NW_022145636.1;NW_022145636.1;NW_022145636.1;NW_022145636.1;NW_022145636.1;NW_022145636.1;NW_022145636.1;NW_022145636.1;NW_022145636.1	1223952;1224340;1224545;1224798;1225054;1225833;1226023;1226270;1226728;1227049;1227251;1227584;1227910;1228214;1230892;1231226;1232428;1232686;1233005;1233258;1233791;1239008;1253827	1224277;1224487;1224740;1224996;1225774;1225965;1226211;1226675;1226974;1227187;1227519;1227857;1228124;1228627;1231169;1231620;1232625;1232870;1233208;1233561;1233942;1239363;1253931	-;-;-;-;-;-;-;-;-;-;-;-;-;-;-;-;-;-;-;-;-;-;-	6053	263	291	198	98	143	80	41	23	85
LOC115874789	NW_022145945.1;NW_022145945.1	11400536;11403480	11403398;11404328	-;-	3712	0	0	0	0	0	0	0	0	0
LOC115874790	NW_022145945.1;NW_022145945.1;NW_022145945.1;NW_022145945.1;NW_022145945.1;NW_022145945.1;NW_022145945.1;NW_022145945.1;NW_022145945.1;NW_022145945.1;NW_022145945.1	11390174;11421055;11446737;11451233;11456931;11459174;11459646;11461420;11475443;11475937;11476243	11390610;11421266;11446963;11451318;11457127;11459331;11459814;11461755;11475590;11476121;11476961	+;+;+;+;+;+;+;+;+;+;+	2874	19	57	44	15	12	77	16	6	18
LOC115874791	NW_022145945.1;NW_022145945.1;NW_022145945.1;NW_022145945.1;NW_022145945.1;NW_022145945.1;NW_022145945.1;NW_022145945.1;NW_022145945.1;NW_022145945.1;NW_022145945.1;NW_022145945.1;NW_022145945.1	11480993;11483378;11483675;11484621;11487750;11492236;11497012;11499933;11501788;11508982;11516631;11521939;11533240	11482383;11483568;11483833;11484891;11487966;11492367;11497177;11500065;11501938;11509177;11516989;11522010;11533588	-;-;-;-;-;-;-;-;-;-;-;-;-	3787	11625	13026	10180	8229	8662	7645	7096	6499	8050
LOC115874792	NW_022145945.1;NW_022145945.1;NW_022145945.1	11543587;11555800;11555962	11547185;11555862;11556664	-;-;-	4365	1045	743	718	1143	967	973	426	306	447
LOC115874793	NW_022145945.1;NW_022145945.1;NW_022145945.1;NW_022145945.1;NW_022145945.1;NW_022145945.1;NW_022145945.1	11556894;11557298;11561632;11561838;11562108;11574203;11584271	11557219;11558174;11561757;11562052;11562191;11574360;11584669	+;+;+;+;+;+;+	2185	1004	1351	868	2309	2289	1878	3143	3245	3635
LOC115874794	NW_022145945.1;NW_022145945.1;NW_022145945.1;NW_022145945.1;NW_022145945.1;NW_022145945.1;NW_022145945.1;NW_022145945.1;NW_022145945.1;NW_022145945.1;NW_022145945.1;NW_022145945.1	11602145;11641115;11678004;11851139;11886036;11923282;11924128;12001264;12003453;12005499;12005784;12009402	11602417;11641234;11678142;11851851;11886152;11923482;11924334;12001533;12003734;12005617;12005941;12010829	+;+;+;+;+;+;+;+;+;+;+;+	4027	1397	2015	1332	1476	1345	1082	1626	1589	1820
LOC115874795	NW_022145636.1;NW_022145636.1	1220165;1222873	1220524;1223650	+;+	1138	7932	8850	7962	4995	6108	5234	3526	3189	3855
LOC115874796	NW_022145945.1;NW_022145945.1;NW_022145945.1	12026788;12029308;12029801	12027438;12029743;12031026	-;-;-	2313	235	151	179	228	171	114	153	164	92
LOC115874797	NW_022145945.1;NW_022145945.1;NW_022145945.1;NW_022145945.1;NW_022145945.1;NW_022145945.1	12032442;12032877;12033281;12033548;12033802;12034144	12032703;12033224;12033489;12033677;12033940;12034801	+;+;+;+;+;+	1746	1788	1944	1465	1042	1004	870	885	890	958
LOC115874798	NW_022145945.1;NW_022145945.1;NW_022145945.1;NW_022145945.1;NW_022145945.1;NW_022145945.1;NW_022145945.1;NW_022145945.1;NW_022145945.1;NW_022145945.1;NW_022145945.1;NW_022145945.1;NW_022145945.1;NW_022145945.1;NW_022145945.1;NW_022145945.1;NW_022145945.1	12040208;12040752;12040956;12041169;12041476;12042069;12042314;12044937;12045168;12045548;12055386;12074512;12081064;12082775;12083162;12086213;12096134	12040698;12040893;12041111;12041330;12041625;12042251;12042475;12045073;12045371;12045887;12056477;12074680;12081508;12082973;12083368;12086609;12096805	+;+;+;+;+;+;+;+;+;+;+;+;+;+;+;+;+	5308	8134	9089	7556	4727	4679	3693	5501	5633	6026
LOC115874799	NW_022145945.1	12048247	12049502	-	1256	634	827	572	1131	1129	836	1603	1427	1714
LOC115874800	NW_022145945.1;NW_022145945.1;NW_022145945.1;NW_022145945.1;NW_022145945.1;NW_022145945.1;NW_022145945.1;NW_022145945.1;NW_022145945.1;NW_022145945.1;NW_022145945.1	12103781;12106286;12110932;12118046;12118458;12118684;12118935;12119304;12119758;12120043;12120209	12106262;12106522;12111104;12118352;12118626;12118883;12119228;12119693;12119980;12120157;12120644	-;-;-;-;-;-;-;-;-;-;-	5026	1063	1376	925	1411	1425	1260	1980	1998	2302
LOC115874801	NW_022145945.1;NW_022145945.1;NW_022145945.1;NW_022145945.1;NW_022145945.1;NW_022145945.1;NW_022145945.1	12156978;12157288;12157624;12157831;12158021;12158194;12158334	12157233;12157565;12157776;12157960;12158135;12158278;12158688	+;+;+;+;+;+;+	1372	5342	6349	4371	5663	5574	4850	5207	5387	6190
LOC115874802	NW_022145636.1;NW_022145636.1;NW_022145636.1;NW_022145636.1;NW_022145636.1;NW_022145636.1;NW_022145636.1;NW_022145636.1;NW_022145636.1;NW_022145636.1;NW_022145636.1;NW_022145636.1;NW_022145636.1;NW_022145636.1;NW_022145636.1;NW_022145636.1;NW_022145636.1;NW_022145636.1;NW_022145636.1;NW_022145636.1;NW_022145636.1;NW_022145636.1	1260818;1265877;1266425;1268065;1268262;1268471;1272916;1274106;1276271;1285064;1298687;1304281;1309889;1364413;1366835;1369228;1369887;1370569;1371069;1373562;1374011;1378834	1261148;1266026;1266641;1268170;1268410;1268749;1273091;1274258;1276468;1285272;1298888;1304450;1310112;1364705;1366996;1369430;1370155;1370703;1371211;1373691;1374175;1379054	-;-;-;-;-;-;-;-;-;-;-;-;-;-;-;-;-;-;-;-;-;-	4285	454	407	406	355	456	230	1024	936	721
LOC115874803	NW_022145945.1;NW_022145945.1;NW_022145945.1	12159601;12160351;12166433	12160300;12160541;12167457	+;+;+	1916	4969	6346	4640	4060	6115	5474	5038	5208	5727
LOC115874804	NW_022145945.1;NW_022145945.1;NW_022145945.1	12183865;12188788;12189521	12185649;12189239;12189819	-;-;-	2536	3456	4151	2991	2758	2754	2135	3121	2984	3661
LOC115874805	NW_022145945.1;NW_022145945.1	12204279;12206251	12204637;12206338	-;-	447	0	0	0	0	0	0	0	0	0
LOC115874806	NW_022145945.1;NW_022145945.1;NW_022145945.1;NW_022145945.1;NW_022145945.1;NW_022145945.1;NW_022145945.1;NW_022145945.1	12313518;12315153;12323308;12329915;12331846;12334057;12334904;12337334	12313830;12315355;12323595;12330116;12332035;12334140;12335387;12337541	-;-;-;-;-;-;-;-	1972	470	579	412	303	290	376	1	0	0
LOC115874807	NW_022145945.1;NW_022145945.1;NW_022145945.1	12436634;12436799;12437551	12436728;12437025;12441826	+;+;+	4598	17	27	11	20	23	10	22	16	24
LOC115874808	NW_022145945.1;NW_022145945.1;NW_022145945.1;NW_022145945.1;NW_022145945.1;NW_022145945.1;NW_022145945.1;NW_022145945.1;NW_022145945.1;NW_022145945.1;NW_022145945.1;NW_022145945.1	12343550;12347252;12357098;12364656;12365010;12365236;12370119;12376844;12383745;12386621;12451096;12456982	12344671;12347486;12357344;12364718;12365221;12365258;12370305;12377012;12383837;12386763;12451362;12457194	-;-;-;-;-;-;-;-;-;-;-;-	2974	676	805	631	567	568	430	399	445	515
LOC115874809	NW_022145945.1;NW_022145945.1;NW_022145945.1;NW_022145945.1;NW_022145945.1;NW_022145945.1;NW_022145945.1;NW_022145945.1;NW_022145945.1;NW_022145945.1;NW_022145945.1;NW_022145945.1;NW_022145945.1;NW_022145945.1;NW_022145945.1;NW_022145945.1;NW_022145945.1;NW_022145945.1;NW_022145945.1;NW_022145945.1;NW_022145945.1;NW_022145945.1;NW_022145945.1;NW_022145945.1;NW_022145945.1;NW_022145945.1;NW_022145…	12505592;12506308;12506956;12508953;12509914;12515823;12517980;12519591;12522812;12525713;12526401;12529262;12536379;12537808;12539650;12539936;12541461;12541667;12541791;12546619;12549138;12553474;12556543;12563722;12569811;12578367;12586907;12611583;12620503;12625485;12625776	12505960;12506455;12507116;12509525;12509968;12516007;12518240;12519803;12523272;12526181;12526836;12529557;12536631;12537959;12539826;12540088;12541607;12541729;12541868;12546788;12549290;12553655;12556712;12564048;12569866;12578463;12587056;12611844;12620643;12625773;12625836	-;-;-;-;-;-;-;-;-;-;-;-;-;-;-;-;-;-;-;-;-;-;-;-;-;-;-;-;-;-;-	6708	2294	3092	2422	951	995	1266	678	634	543
LOC115874810	NW_022145945.1;NW_022145945.1	12589995;12590258	12590098;12590297	+;+	144	0	0	0	0	0	0	0	0	0
LOC115874811	NW_022145945.1;NW_022145945.1;NW_022145945.1;NW_022145945.1;NW_022145945.1;NW_022145945.1;NW_022145945.1;NW_022145945.1;NW_022145945.1;NW_022145945.1;NW_022145945.1;NW_022145945.1;NW_022145945.1;NW_022145945.1;NW_022145945.1;NW_022145945.1	12644351;12644906;12650408;12650911;12653568;12657105;12657479;12657746;12665200;12681537;12785542;12933910;12939382;12942599;12992569;13001952	12644757;12645127;12650582;12651386;12653960;12657326;12657683;12658008;12665412;12681595;12785651;12933934;12942541;12942734;12992768;13002268	-;-;-;-;-;-;-;-;-;-;-;-;-;-;-;-	6583	2535	2599	2960	2281	2583	2008	2615	2498	3210
LOC115874812	NW_022145945.1;NW_022145945.1;NW_022145945.1;NW_022145945.1;NW_022145945.1;NW_022145945.1	13010197;13012878;13018248;13020822;13023884;13028032	13010308;13013030;13018369;13020953;13024091;13028176	-;-;-;-;-;-	872	19	22	11	8	12	15	4	5	7
LOC115874813	NW_022145945.1;NW_022145945.1	13004321;13004991	13004953;13005017	+;+	660	45	54	35	50	92	78	96	150	140
LOC115874814	NW_022145945.1;NW_022145945.1;NW_022145945.1;NW_022145945.1;NW_022145945.1;NW_022145945.1	13031114;13047034;13048719;13051162;13051439;13052098	13031227;13047241;13048850;13051283;13051591;13052215	+;+;+;+;+;+	847	12	9	8	6	9	10	6	11	2
LOC115874815	NW_022145945.1;NW_022145945.1;NW_022145945.1;NW_022145945.1;NW_022145945.1;NW_022145945.1	13053837;13055055;13055373;13056409;13059799;13062937	13053946;13055207;13055494;13056540;13060006;13063102	-;-;-;-;-;-	891	63	35	34	12	8	19	8	13	27
LOC115874816	NW_022145945.1;NW_022145945.1;NW_022145945.1;NW_022145945.1;NW_022145945.1;NW_022145945.1;NW_022145945.1;NW_022145945.1;NW_022145945.1;NW_022145945.1;NW_022145945.1;NW_022145945.1;NW_022145945.1;NW_022145945.1	13104122;13108784;13122027;13122182;13131772;13132571;13134093;13134778;13136341;13149707;13151575;13154255;13156564;13159577	13104447;13108840;13122113;13122348;13132009;13133004;13134292;13134905;13136453;13150031;13151769;13154462;13156889;13160008	+;+;+;+;+;+;+;+;+;+;+;+;+;+	3236	24721	24383	27336	12126	16466	13436	1649	1981	2477
LOC115874817	NW_022145945.1	13137626	13138403	+	778	10	2	7	2	2	5	3	0	0
LOC115874818	NW_022145945.1;NW_022145945.1;NW_022145945.1;NW_022145945.1;NW_022145945.1;NW_022145945.1;NW_022145945.1;NW_022145945.1;NW_022145945.1;NW_022145945.1;NW_022145945.1	13195924;13196275;13198121;13198408;13223692;13224153;13225358;13239574;13250422;13251569;13283920	13196075;13196442;13198321;13198652;13224055;13224291;13225568;13239708;13250619;13251761;13283992	-;-;-;-;-;-;-;-;-;-;-	2079	14	28	34	4	4	9	4	1	7
LOC115874819	NW_022145636.1;NW_022145636.1;NW_022145636.1;NW_022145636.1	1306321;1306634;1306943;1307353	1306565;1306830;1307295;1307785	+;+;+;+	1228	0	0	0	2	0	0	0	0	0
LOC115874820	NW_022145945.1	13291939	13292796	+	858	180	241	144	245	312	241	302	287	383
LOC115874821	NW_022145945.1;NW_022145945.1;NW_022145945.1;NW_022145945.1	13290781;13291305;13291579;13291699	13291246;13291526;13291633;13291868	-;-;-;-	913	367	398	261	1105	1085	976	1606	1320	1735
LOC115874822	NW_022145945.1;NW_022145945.1	13293175;13293403	13293347;13293802	+;+	573	755	967	519	834	894	756	889	887	941
LOC115874823	NW_022145945.1;NW_022145945.1	13293798;13294397	13294176;13294773	-;-	756	10	9	12	48	42	47	17	17	10
LOC115874824	NW_022145945.1;NW_022145945.1;NW_022145945.1;NW_022145945.1;NW_022145945.1;NW_022145945.1;NW_022145945.1;NW_022145945.1;NW_022145945.1	13317943;13345825;13348470;13352638;13354028;13356276;13356877;13357197;13359866	13318085;13346079;13348565;13352866;13354190;13356821;13357139;13357356;13360316	+;+;+;+;+;+;+;+;+	2306	5599	17990	5201	3272	3864	7629	1802	1719	2656
LOC115874825	NW_022145945.1;NW_022145945.1;NW_022145945.1;NW_022145945.1;NW_022145945.1;NW_022145945.1;NW_022145945.1	13362669;13362930;13364417;13367348;13374256;13374549;13376820	13362813;13364358;13365330;13367753;13374492;13374791;13377256	+;+;+;+;+;+;+	3811	2066	2028	1906	1271	1570	1119	1946	1704	2084
LOC115874826	NW_022145945.1;NW_022145945.1	13387374;13390308	13387571;13390582	+;+	473	1564	1135	807	113	386	452	116	112	176
LOC115874827	NW_022145945.1;NW_022145945.1;NW_022145945.1;NW_022145945.1;NW_022145945.1;NW_022145945.1;NW_022145945.1;NW_022145945.1;NW_022145945.1;NW_022145945.1	13401669;13401998;13402184;13402327;13402627;13403002;13403311;13403612;13405070;13405449	13401940;13402130;13402272;13402574;13402790;13403128;13403558;13403775;13405196;13405654	+;+;+;+;+;+;+;+;+;+	1778	903	1272	768	767	732	733	921	874	1020
LOC115874828	NW_022145945.1;NW_022145945.1;NW_022145945.1;NW_022145945.1;NW_022145945.1	13405113;13405700;13412474;13413937;13416659	13405250;13405832;13412684;13414174;13416805	-;-;-;-;-	867	48	56	46	22	27	13	18	13	14
LOC115874829	NW_022145945.1;NW_022145945.1;NW_022145945.1;NW_022145945.1;NW_022145945.1;NW_022145945.1;NW_022145945.1	13428219;13431448;13441272;13454919;13490296;13532026;13574582	13429224;13432266;13441415;13454980;13490607;13532098;13574857	-;-;-;-;-;-;-	2692	3963	4137	4404	1573	1707	1514	837	947	1179
LOC115874830	NW_022145945.1;NW_022145945.1;NW_022145945.1;NW_022145945.1;NW_022145945.1;NW_022145945.1;NW_022145945.1;NW_022145945.1;NW_022145945.1;NW_022145945.1;NW_022145945.1;NW_022145945.1	13695312;13740600;13751817;13772264;13780762;13783232;13784914;13789169;13797243;13799923;13800218;13803705	13695600;13740935;13751960;13772536;13781116;13783410;13785089;13789586;13797603;13800101;13800393;13804399	+;+;+;+;+;+;+;+;+;+;+;+	3581	1042	1155	852	2832	2124	2394	2016	1806	2594
LOC115874831	NW_022145636.1;NW_022145636.1;NW_022145636.1	1307867;1308415;1308630	1308363;1308547;1308873	-;-;-	874	0	0	0	0	0	0	0	0	0
LOC115874832	NW_022145945.1;NW_022145945.1;NW_022145945.1;NW_022145945.1;NW_022145945.1;NW_022145945.1;NW_022145945.1;NW_022145945.1	13815830;13823708;13832315;13841934;13849706;13860186;13865481;13868025	13817832;13823889;13832493;13842294;13849827;13860336;13865561;13868144	-;-;-;-;-;-;-;-	3199	307	352	287	202	187	197	101	92	128
LOC115874833	NW_022145945.1;NW_022145945.1;NW_022145945.1;NW_022145945.1;NW_022145945.1;NW_022145945.1;NW_022145945.1;NW_022145945.1;NW_022145945.1;NW_022145945.1;NW_022145945.1	13876467;13888346;13889280;13892806;13899262;13905712;13910511;13913816;13913950;13918779;13968018	13877045;13888527;13889458;13893166;13899383;13905862;13910585;13913851;13914099;13919091;13968150	-;-;-;-;-;-;-;-;-;-;-	2281	477	771	439	617	445	698	320	285	350
LOC115874834	NW_022145945.1;NW_022145945.1;NW_022145945.1	13973345;13977133;13988940	13973809;13977815;13989389	+;+;+	1598	1401	1614	1028	1280	1635	1127	2051	1972	2524
LOC115874835	NW_022145945.1	13968509	13968670	+	162	5	5	2	4	4	1	3	3	4
LOC115874836	NW_022145945.1	13994739	13994900	-	162	2	4	2	3	0	1	0	3	1
LOC115874837	NW_022145945.1	13971639	13971800	+	162	1	5	0	2	1	3	2	3	3
LOC115874838	NW_022145636.1;NW_022145636.1	1500086;1503523	1503457;1503648	-;-	3498	85	71	46	22	41	49	11	6	9
LOC115874839	NW_022145945.1	14064634	14064792	+	159	0	0	0	0	0	0	0	0	0
LOC115874840	NW_022145945.1	14065846	14065991	+	146	14	1	1	2	0	1	2	5	10
LOC115874841	NW_022145945.1	13989874	13990064	-	191	1	0	1	0	0	0	0	1	0
LOC115874848	NW_022145946.1;NW_022145946.1	10;2597	156;2673	+;+	224	0	0	0	0	0	0	0	0	0
LOC115874849	NW_022145950.1;NW_022145950.1;NW_022145950.1;NW_022145950.1;NW_022145950.1	4906;36143;36583;37608;38861	5081;36541;37473;38651;40541	-;-;-;-;-	4191	0	0	1	0	1	0	0	0	0
LOC115874850	NW_022145951.1;NW_022145951.1;NW_022145951.1;NW_022145951.1	90495;90708;97728;97917	90657;90737;97855;98030	-;-;-;-	435	0	0	0	0	0	0	0	0	0
LOC115874851	NW_022145951.1;NW_022145951.1;NW_022145951.1;NW_022145951.1;NW_022145951.1;NW_022145951.1;NW_022145951.1;NW_022145951.1	55600;66719;70322;71237;71682;75364;76746;85505	55646;66864;70551;71331;71875;75533;76914;85702	+;+;+;+;+;+;+;+	1249	5	4	0	3	14	2	26	37	48
LOC115874852	NW_022145951.1;NW_022145951.1;NW_022145951.1;NW_022145951.1;NW_022145951.1;NW_022145951.1;NW_022145951.1;NW_022145951.1	107160;110826;110968;121810;122814;180807;181028;185011	107422;110907;111207;121968;123178;180968;181108;185020	-;-;-;-;-;-;-;-	1362	7	2	6	6	4	3	1	0	6
LOC115874853	NW_022145951.1;NW_022145951.1;NW_022145951.1	17853;17929;18240	17879;18185;18976	+;+;+	1021	0	0	0	0	0	0	0	0	0
LOC115874854	NW_022145952.1	12037	13041	-	1005	0	0	0	1	1	0	0	0	0
LOC115874855	NW_022145953.1;NW_022145953.1;NW_022145953.1;NW_022145953.1;NW_022145953.1;NW_022145953.1;NW_022145953.1;NW_022145953.1;NW_022145953.1;NW_022145953.1;NW_022145953.1;NW_022145953.1;NW_022145953.1;NW_022145953.1;NW_022145953.1;NW_022145953.1;NW_022145953.1;NW_022145953.1;NW_022145953.1;NW_022145953.1;NW_022145953.1;NW_022145953.1	5371;8432;10650;11957;14222;15527;18888;19100;38753;38946;39378;41325;41483;42342;43166;43434;43846;45252;45855;46220;47497;48093	5497;8583;10776;12068;15525;17993;18963;19194;38881;39113;39488;41424;41700;43104;43377;43784;45198;45403;46120;47002;47866;48643	-;-;-;-;-;-;-;-;-;-;-;-;-;-;-;-;-;-;-;-;-;-	9987	2023	2412	2099	869	1066	1003	157	235	304
LOC115874856	NW_022145636.1;NW_022145636.1;NW_022145636.1;NW_022145636.1;NW_022145636.1;NW_022145636.1	1505321;1506058;1506387;1507141;1508157;1508438	1505708;1506327;1506531;1508104;1508380;1508887	-;-;-;-;-;-	2441	1013	1075	759	1734	2006	1528	1802	1831	2115
LOC115874857	NW_022145953.1;NW_022145953.1;NW_022145953.1;NW_022145953.1	48967;49905;50446;51026	49830;50392;50722;51298	-;-;-;-	1902	120	163	94	73	101	121	26	25	25
LOC115874858	NW_022145953.1	81985	82791	-	807	0	0	0	0	0	0	0	0	0
LOC115874859	NW_022145953.1	102523	102861	+	339	0	0	0	0	0	0	0	0	0
LOC115874860	NW_022145953.1;NW_022145953.1;NW_022145953.1;NW_022145953.1;NW_022145953.1	102910;103111;107333;107636;110373	103051;103255;107580;107872;110450	-;-;-;-;-	850	327	428	300	282	330	260	444	384	480
LOC115874861	NW_022145617.1;NW_022145617.1;NW_022145617.1;NW_022145617.1;NW_022145617.1;NW_022145617.1;NW_022145617.1	412175;416258;422316;422529;422847;423038;423302	412443;416552;422450;422719;422972;423240;423861	-;-;-;-;-;-;-	1779	2121	2470	1772	1858	1959	1777	2217	2277	2508
LOC115874862	NW_022145953.1;NW_022145953.1;NW_022145953.1;NW_022145953.1;NW_022145953.1	1042;1514;1901;3321;3618	1294;1740;2151;3565;3952	+;+;+;+;+	1311	23	20	23	9	8	8	27	27	18
LOC115874863	NW_022145956.1	2827	3189	+	363	0	0	0	0	0	0	0	0	0
LOC115874864	NW_022145957.1;NW_022145957.1	288326;288870	288799;288940	-;-	545	0	0	0	0	0	0	0	0	0
LOC115874865	NW_022145957.1;NW_022145957.1	288948;289219	288991;289295	-;-	121	0	0	0	0	0	0	0	0	0
LOC115874866	NW_022145957.1;NW_022145957.1	461981;474682	462173;474918	+;+	430	1	2	1	0	0	1	0	0	0
LOC115874867	NW_022145957.1;NW_022145957.1;NW_022145957.1	883668;895999;937844	883759;896186;938830	+;+;+	1267	31	29	39	50	13	24	54	49	118
LOC115874868	NW_022145957.1;NW_022145957.1;NW_022145957.1	1406981;1407309;1407447	1407270;1407370;1407655	-;-;-	561	163	79	128	27	31	12	32	24	41
LOC115874869	NW_022145636.1;NW_022145636.1;NW_022145636.1;NW_022145636.1;NW_022145636.1;NW_022145636.1	1509805;1510111;1510312;1510817;1511059;1511420	1510056;1510257;1510762;1511006;1511366;1511595	-;-;-;-;-;-	1524	1600	2080	1218	3869	4396	3781	5056	5058	5632
LOC115874870	NW_022145957.1;NW_022145957.1;NW_022145957.1;NW_022145957.1;NW_022145957.1;NW_022145957.1	1498812;1501967;1512718;1512903;1515543;1516197	1498893;1502221;1512817;1512995;1515704;1516271	+;+;+;+;+;+	767	4	4	0	0	0	0	5	1	1
LOC115874871	NW_022145957.1;NW_022145957.1;NW_022145957.1;NW_022145957.1;NW_022145957.1	2374578;2380727;2387863;2390826;2391626	2374964;2380911;2388070;2391559;2391746	-;-;-;-;-	1635	765	1050	769	790	860	694	1340	1378	1438
LOC115874872	NW_022145957.1;NW_022145957.1	4085417;4085493	4085439;4085884	+;+	415	0	0	0	0	0	0	0	0	0
LOC115874873	NW_022145957.1	75251	75628	-	378	25	35	27	7	5	15	2	2	5
LOC115874874	NW_022145957.1;NW_022145957.1	139378;139529	139462;140556	+;+	1113	1	0	0	0	0	0	0	0	0
LOC115874875	NW_022145957.1	186103	186756	-	654	0	2	5	1	0	0	0	0	0
LOC115874876	NW_022145957.1;NW_022145957.1	265912;266691	266218;267085	+;+	702	0	0	0	0	0	0	0	0	0
LOC115874877	NW_022145957.1;NW_022145957.1;NW_022145957.1;NW_022145957.1	274312;274593;274858;275543	274530;274786;275484;275615	-;-;-;-	1113	0	0	0	0	0	0	0	0	1
LOC115874878	NW_022145636.1;NW_022145636.1;NW_022145636.1;NW_022145636.1	1506249;1509052;1509321;1509705	1506331;1509263;1509645;1509890	+;+;+;+	806	1503	1944	1165	1955	2004	1823	1848	2097	2307
LOC115874879	NW_022145957.1;NW_022145957.1	526174;526886	526822;527496	-;-	1260	1	1	1	2	0	4	1	1	0
LOC115874880	NW_022145957.1;NW_022145957.1;NW_022145957.1;NW_022145957.1;NW_022145957.1;NW_022145957.1	969048;983025;991900;1011691;1012024;1025990	969249;983364;991999;1011783;1012182;1026043	+;+;+;+;+;+	948	20	32	8	23	24	28	4	8	6
LOC115874881	NW_022145957.1;NW_022145957.1;NW_022145957.1;NW_022145957.1;NW_022145957.1;NW_022145957.1	1033281;1033762;1034258;1034376;1034605;1035150	1033454;1034004;1034313;1034602;1035148;1035312	+;+;+;+;+;+	1407	1	1	2	2	1	3	4	3	0
LOC115874882	NW_022145957.1;NW_022145957.1;NW_022145957.1;NW_022145957.1;NW_022145957.1;NW_022145957.1;NW_022145957.1	1067347;1076027;1079048;1086655;1088327;1088499;1090594	1067551;1076266;1079251;1086790;1088426;1088591;1090809	+;+;+;+;+;+;+	1194	26	12	16	2	9	8	4	4	1
LOC115874883	NW_022145957.1;NW_022145957.1	1223530;1228156	1223634;1230138	+;+	2088	0	0	1	0	0	0	0	0	0
LOC115874884	NW_022145957.1;NW_022145957.1;NW_022145957.1;NW_022145957.1;NW_022145957.1;NW_022145957.1;NW_022145957.1	1459827;1467169;1467683;1474712;1477151;1477454;1477997	1459956;1467313;1467896;1475054;1477388;1477585;1478049	-;-;-;-;-;-;-	1255	19	12	13	6	1	2	3	2	1
LOC115874885	NW_022145957.1;NW_022145957.1;NW_022145957.1;NW_022145957.1;NW_022145957.1;NW_022145957.1	1713220;1716743;1716993;1725544;1730196;1732567	1713279;1716933;1717280;1725760;1730385;1732977	+;+;+;+;+;+	1357	654	882	697	404	390	461	69	62	132
LOC115874886	NW_022145636.1;NW_022145636.1	1479346;1480059	1479770;1480366	+;+	733	7	4	0	0	0	1	1	0	0
LOC115874887	NW_022145957.1	1994468	1994899	-	432	0	0	0	0	0	0	0	0	0
LOC115874888	NW_022145957.1;NW_022145957.1;NW_022145957.1;NW_022145957.1;NW_022145957.1;NW_022145957.1;NW_022145957.1;NW_022145957.1;NW_022145957.1;NW_022145957.1;NW_022145957.1;NW_022145957.1;NW_022145957.1;NW_022145957.1;NW_022145957.1;NW_022145957.1;NW_022145957.1;NW_022145957.1;NW_022145957.1;NW_022145957.1;NW_022145957.1;NW_022145957.1	2151019;2153338;2171923;2173799;2175638;2180295;2187229;2191944;2198429;2209250;2239302;2245693;2265950;2266428;2272084;2272311;2275578;2276049;2277142;2281566;2286807;2293095	2151038;2153547;2172030;2173933;2175787;2180558;2187435;2192111;2198594;2209539;2239904;2245842;2266223;2266630;2272257;2272553;2275755;2276069;2277230;2281839;2287061;2294193	+;+;+;+;+;+;+;+;+;+;+;+;+;+;+;+;+;+;+;+;+;+	5281	1543	1714	1845	1789	1546	1171	2358	3058	2823
LOC115874889	NW_022145957.1;NW_022145957.1;NW_022145957.1;NW_022145957.1;NW_022145957.1;NW_022145957.1;NW_022145957.1;NW_022145957.1;NW_022145957.1;NW_022145957.1;NW_022145957.1;NW_022145957.1;NW_022145957.1;NW_022145957.1	2397931;2414840;2417530;2417669;2451407;2453081;2453676;2454184;2485146;2485923;2486209;2486423;2486743;2486900	2400466;2414990;2417614;2417866;2451660;2453321;2453739;2454314;2485353;2486149;2486350;2486691;2486844;2487103	-;-;-;-;-;-;-;-;-;-;-;-;-;-	4812	2195	2527	1934	1690	1852	1618	1819	1991	2109
LOC115874890	NW_022145957.1;NW_022145957.1;NW_022145957.1;NW_022145957.1;NW_022145957.1;NW_022145957.1;NW_022145957.1;NW_022145957.1;NW_022145957.1;NW_022145957.1;NW_022145957.1;NW_022145957.1;NW_022145957.1;NW_022145957.1;NW_022145957.1;NW_022145957.1;NW_022145957.1;NW_022145957.1;NW_022145957.1;NW_022145957.1;NW_022145957.1;NW_022145957.1	2528134;2531678;2531901;2536451;2543020;2543337;2544511;2544785;2544939;2546761;2556811;2557033;2557295;2559261;2559500;2564204;2568845;2579202;2579458;2582068;2582268;2585092	2528587;2531848;2532067;2536701;2543270;2543500;2544709;2544880;2545097;2546886;2556981;2557242;2557419;2559435;2559596;2564239;2569021;2579386;2579601;2582163;2582399;2585470	-;-;-;-;-;-;-;-;-;-;-;-;-;-;-;-;-;-;-;-;-;-	3965	3183	4188	2870	6983	6852	4964	8412	8878	9327
LOC115874891	NW_022145957.1;NW_022145957.1;NW_022145957.1	2585974;2588132;2595534	2586080;2588262;2595649	+;+;+	354	75	79	68	84	92	92	98	84	92
LOC115874892	NW_022145957.1	3352583	3353425	-	843	1	0	0	2	0	0	3	0	0
LOC115874893	NW_022145957.1	3354409	3355236	-	828	0	0	0	0	0	0	0	0	0
LOC115874894	NW_022145957.1;NW_022145957.1;NW_022145957.1	3376439;3376528;3376791	3376473;3376724;3377088	-;-;-	530	0	1	0	0	1	0	0	0	0
LOC115874895	NW_022145636.1;NW_022145636.1;NW_022145636.1;NW_022145636.1	1529497;1533728;1542095;1585201	1532873;1534476;1542238;1585572	-;-;-;-	4642	1013	1358	890	1896	1835	1603	2058	1915	2273
LOC115874896	NW_022145957.1;NW_022145957.1	3390791;3391956	3391392;3394848	-;-	3495	3	5	3	14	2	8	18	11	7
LOC115874897	NW_022145957.1	3653871	3654170	-	300	5	0	2	0	1	0	0	2	3
LOC115874898	NW_022145957.1;NW_022145957.1;NW_022145957.1;NW_022145957.1;NW_022145957.1;NW_022145957.1;NW_022145957.1;NW_022145957.1;NW_022145957.1;NW_022145957.1;NW_022145957.1;NW_022145957.1;NW_022145957.1;NW_022145957.1;NW_022145957.1;NW_022145957.1;NW_022145957.1;NW_022145957.1;NW_022145957.1	3768512;3776625;3776888;3782005;3783603;3786744;3793040;3793476;3796054;3811073;3832924;3833282;3853543;3861860;3862597;3868844;3870241;3874664;3875445	3768652;3776767;3777002;3782195;3783777;3786936;3793188;3793645;3796245;3811193;3833100;3833467;3853648;3862038;3862749;3868996;3870325;3874757;3875457	-;-;-;-;-;-;-;-;-;-;-;-;-;-;-;-;-;-;-	2736	15	22	19	35	50	39	41	32	44
LOC115874899	NW_022145957.1;NW_022145957.1	3902372;3904072	3903951;3904289	+;+	1798	354	348	305	94	109	99	41	28	39
LOC115874900	NW_022145636.1;NW_022145636.1;NW_022145636.1;NW_022145636.1;NW_022145636.1;NW_022145636.1;NW_022145636.1;NW_022145636.1;NW_022145636.1;NW_022145636.1;NW_022145636.1;NW_022145636.1;NW_022145636.1	1619453;1620665;1621019;1622815;1623828;1624332;1625094;1627507;1629716;1631860;1635351;1635645;1636120	1620444;1620918;1621310;1623168;1624211;1624641;1625573;1628218;1629911;1632027;1635589;1635908;1636314	-;-;-;-;-;-;-;-;-;-;-;-;-	4840	8056	8692	7437	5625	5357	4320	6279	6433	7579
LOC115874901	NW_022145957.1	3968156	3970957	+	2802	0	1	0	0	2	3	0	0	0
LOC115874902	NW_022145957.1	4081977	4083314	-	1338	0	0	0	0	0	0	0	0	0
LOC115874903	NW_022145957.1	4083574	4084644	-	1071	0	0	0	0	0	0	0	0	0
LOC115874904	NW_022145957.1	4084682	4085206	-	525	0	0	0	0	0	0	0	0	0
LOC115874905	NW_022145957.1	4112509	4113231	+	723	0	0	0	0	0	0	0	0	0
LOC115874906	NW_022145957.1	4116101	4117240	+	1140	0	0	0	0	0	0	0	0	0
LOC115874907	NW_022145957.1;NW_022145957.1;NW_022145957.1;NW_022145957.1;NW_022145957.1;NW_022145957.1;NW_022145957.1;NW_022145957.1	11540;26633;30382;35672;37175;37332;39634;62732	11593;26702;30655;35821;37275;37440;39833;63573	+;+;+;+;+;+;+;+	1800	11	16	5	13	13	11	9	8	0
LOC115874908	NW_022145957.1;NW_022145957.1	17135;17891	17238;18060	-;-	274	0	0	0	0	0	0	0	0	0
LOC115874909	NW_022145957.1;NW_022145957.1	802082;803356	803286;804185	+;+	2035	0	0	0	0	0	0	0	0	0
LOC115874910	NW_022145957.1;NW_022145957.1;NW_022145957.1	867545;867621;868021	867562;868014;868158	-;-;-	550	0	0	0	0	0	0	0	0	0
LOC115874911	NW_022145636.1	1636399	1637618	+	1220	549	479	440	403	310	252	506	533	739
LOC115874912	NW_022145957.1;NW_022145957.1;NW_022145957.1;NW_022145957.1;NW_022145957.1;NW_022145957.1;NW_022145957.1	1151049;1199558;1273997;1282376;1310824;1326126;1330762	1151381;1199597;1274191;1282560;1310980;1326332;1332344	+;+;+;+;+;+;+	2700	12763	11421	13044	1821	2282	2128	690	744	878
LOC115874913	NW_022145957.1;NW_022145957.1;NW_022145957.1;NW_022145957.1;NW_022145957.1;NW_022145957.1	1413847;1414134;1414580;1414862;1420610;1420821	1414070;1414507;1414780;1415036;1420758;1421055	+;+;+;+;+;+	1358	1078	1273	881	998	1095	977	1295	1223	1439
LOC115874914	NW_022145957.1;NW_022145957.1;NW_022145957.1	1442023;1454763;1455073	1442193;1454865;1456989	+;+;+	2191	148	145	112	89	96	141	36	55	60
LOC115874915	NW_022145957.1;NW_022145957.1;NW_022145957.1	1478687;1479027;1479187	1478975;1479134;1479966	+;+;+	1177	0	0	0	0	0	0	0	0	0
LOC115874916	NW_022145957.1;NW_022145957.1;NW_022145957.1;NW_022145957.1	1519947;1520090;1520490;1529669	1520031;1520289;1520976;1530218	+;+;+;+	1322	203	316	250	237	270	256	289	245	281
LOC115874917	NW_022145957.1;NW_022145957.1;NW_022145957.1;NW_022145957.1;NW_022145957.1;NW_022145957.1;NW_022145957.1;NW_022145957.1	1547468;1556669;1557355;1560015;1560285;1560424;1560683;1560776	1547750;1556843;1557448;1560221;1560359;1560626;1560719;1561240	-;-;-;-;-;-;-;-	1539	200	198	185	141	154	119	204	198	331
LOC115874918	NW_022145957.1;NW_022145957.1;NW_022145957.1;NW_022145957.1;NW_022145957.1;NW_022145957.1;NW_022145957.1;NW_022145957.1;NW_022145957.1;NW_022145957.1	1564004;1565442;1568923;1598321;1619577;1651190;1665320;1668380;1672785;1678117	1564547;1565859;1569143;1598523;1619660;1651300;1665510;1668620;1672971;1683730	+;+;+;+;+;+;+;+;+;+	7814	3975	4642	3878	3793	3796	3202	3679	3598	4051
LOC115874919	NW_022145636.1;NW_022145636.1;NW_022145636.1;NW_022145636.1;NW_022145636.1;NW_022145636.1	1639798;1642540;1646169;1655281;1655589;1657399	1640241;1642903;1646731;1655511;1655819;1657828	-;-;-;-;-;-	2263	3274	4138	3403	1742	1673	1330	1891	2066	1951
LOC115874920	NW_022145957.1;NW_022145957.1;NW_022145957.1;NW_022145957.1	1561643;1562090;1562366;1562599	1562030;1562314;1562518;1562852	+;+;+;+	1020	1003	1499	820	1340	1357	1234	2039	2013	2518
LOC115874921	NW_022145957.1;NW_022145957.1;NW_022145957.1;NW_022145957.1	1562844;1563173;1563392;1563610	1563029;1563276;1563554;1563831	-;-;-;-	675	673	923	641	1324	1387	1132	1363	1166	1417
LOC115874922	NW_022145957.1;NW_022145957.1;NW_022145957.1;NW_022145957.1;NW_022145957.1	1654960;1655387;1655545;1655784;1656064	1655327;1655489;1655709;1655854;1656261	+;+;+;+;+	905	0	0	4	1	0	0	2	0	0
LOC115874923	NW_022145957.1;NW_022145957.1	1656371;1656654	1656590;1656814	+;+	381	0	0	0	0	0	0	0	0	0
LOC115874924	NW_022145957.1;NW_022145957.1	1717914;1718456	1718156;1720664	+;+	2452	0	1	0	0	0	0	0	0	0
LOC115874925	NW_022145957.1;NW_022145957.1;NW_022145957.1;NW_022145957.1;NW_022145957.1;NW_022145957.1;NW_022145957.1;NW_022145957.1;NW_022145957.1;NW_022145957.1;NW_022145957.1;NW_022145957.1;NW_022145957.1;NW_022145957.1;NW_022145957.1	1735490;1737715;1738080;1744346;1747139;1754909;1755163;1755458;1760619;1764551;1770885;1773104;1773368;1773734;1773988	1735847;1737920;1738196;1744604;1747416;1755108;1755397;1755651;1761007;1764789;1771078;1773312;1773540;1773930;1774186	-;-;-;-;-;-;-;-;-;-;-;-;-;-;-	3447	7527	8435	6501	9770	10389	8187	8553	8240	9539
LOC115874926	NW_022145957.1;NW_022145957.1;NW_022145957.1;NW_022145957.1;NW_022145957.1;NW_022145957.1	1774476;1775377;1775641;1775930;1776276;1776474	1774634;1775585;1775867;1776206;1776416;1776922	+;+;+;+;+;+	1462	4354	5926	3634	6283	7107	5771	7742	7584	8541
LOC115874927	NW_022145957.1;NW_022145957.1;NW_022145957.1;NW_022145957.1;NW_022145957.1;NW_022145957.1;NW_022145957.1;NW_022145957.1;NW_022145957.1;NW_022145957.1;NW_022145957.1	1871450;1873870;1878145;1880313;1885786;1887223;1889357;1890380;1890574;1895619;1895863	1871586;1874079;1878336;1880533;1885936;1887387;1889518;1890520;1890719;1895786;1896197	+;+;+;+;+;+;+;+;+;+;+	2028	67	355	72	14	25	184	9	6	15
LOC115874928	NW_022145957.1;NW_022145957.1;NW_022145957.1;NW_022145957.1;NW_022145957.1;NW_022145957.1;NW_022145957.1;NW_022145957.1;NW_022145957.1;NW_022145957.1;NW_022145957.1;NW_022145957.1;NW_022145957.1;NW_022145957.1;NW_022145957.1;NW_022145957.1	2003027;2003740;2023423;2028040;2030855;2037732;2039960;2040086;2047286;2047496;2047769;2050335;2050657;2054346;2054628;2059788	2003683;2003913;2023980;2028261;2031469;2037848;2040026;2040274;2047437;2047706;2047899;2050595;2050938;2054574;2054680;2060100	-;-;-;-;-;-;-;-;-;-;-;-;-;-;-;-	4231	584	658	542	251	203	137	2767	1945	2568
LOC115874929	NW_022145636.1;NW_022145636.1;NW_022145636.1;NW_022145636.1;NW_022145636.1	1661007;1661303;1662158;1662578;1663217	1661222;1662021;1662297;1662790;1664046	+;+;+;+;+	2118	2540	2931	2164	2777	2869	2205	3500	3537	4323
LOC115874930	NW_022145957.1;NW_022145957.1;NW_022145957.1;NW_022145957.1;NW_022145957.1;NW_022145957.1;NW_022145957.1;NW_022145957.1;NW_022145957.1	1941020;1942380;1942731;1942931;1947924;1949940;1952342;1953693;1962898	1941099;1942670;1942871;1943566;1948204;1950148;1952620;1953902;1963388	+;+;+;+;+;+;+;+;+	2618	39	29	25	9	11	5	12	15	6
LOC115874931	NW_022145957.1;NW_022145957.1;NW_022145957.1;NW_022145957.1	1997174;1997595;2002337;2002489	1997540;1997748;2002429;2003027	+;+;+;+	1153	645	792	593	1025	1122	999	1065	1067	1107
LOC115874932	NW_022145957.1;NW_022145957.1;NW_022145957.1	1927672;1937973;1938861	1927888;1937974;1938870	-;-;-	229	0	0	0	0	0	0	0	0	0
LOC115874933	NW_022145957.1;NW_022145957.1;NW_022145957.1;NW_022145957.1;NW_022145957.1;NW_022145957.1;NW_022145957.1	2307486;2339309;2353532;2357697;2363296;2365157;2365339	2307656;2339644;2353725;2357977;2363407;2365278;2367261	+;+;+;+;+;+;+	3139	13256	15538	11859	9164	11058	9409	10841	11573	11910
LOC115874934	NW_022145957.1;NW_022145957.1;NW_022145957.1;NW_022145957.1;NW_022145957.1;NW_022145957.1;NW_022145957.1;NW_022145957.1;NW_022145957.1	2489119;2489842;2498793;2503031;2509714;2516103;2519279;2519431;2519751	2489369;2490037;2498993;2503231;2509914;2516288;2519371;2519538;2519989	+;+;+;+;+;+;+;+;+	1676	288	341	348	361	307	135	484	524	430
LOC115874935	NW_022145636.1;NW_022145636.1;NW_022145636.1	1658059;1658401;1658613	1658337;1658560;1659954	+;+;+	1781	2187	2914	1808	4960	5339	3954	6331	6277	8022
LOC115874936	NW_022145957.1;NW_022145957.1	2396713;2397714	2396927;2398031	+;+	533	2808	3736	2185	2944	3194	3269	2491	2541	3283
LOC115874937	NW_022145957.1;NW_022145957.1;NW_022145957.1	2431543;2431869;2432012	2431793;2431952;2432284	-;-;-	608	1	8	0	2	3	0	4	3	0
LOC115874938	NW_022145957.1;NW_022145957.1;NW_022145957.1;NW_022145957.1;NW_022145957.1;NW_022145957.1;NW_022145957.1;NW_022145957.1	2585779;2588132;2595534;2602665;2602966;2619735;2619948;2622180	2585864;2588262;2595984;2602916;2603180;2619891;2620070;2622568	+;+;+;+;+;+;+;+	1804	5864	7597	5101	5032	5432	4711	5947	5752	5805
LOC115874939	NW_022145957.1;NW_022145957.1;NW_022145957.1	2606730;2608258;2610768	2607219;2608513;2610935	-;-;-	914	124	142	100	33	74	57	8	7	24
LOC115874940	NW_022145957.1;NW_022145957.1;NW_022145957.1;NW_022145957.1;NW_022145957.1;NW_022145957.1;NW_022145957.1;NW_022145957.1	2623476;2626004;2634088;2636560;2638126;2640334;2648202;2651343	2625953;2626296;2634832;2636690;2638242;2640467;2648424;2651954	-;-;-;-;-;-;-;-	4733	1671	1892	1524	1748	1700	1278	2547	2144	2831
LOC115874941	NW_022145957.1;NW_022145957.1;NW_022145957.1;NW_022145957.1;NW_022145957.1;NW_022145957.1;NW_022145957.1	2655709;2656068;2656314;2656580;2664997;2665180;2669086	2655965;2656257;2656495;2656813;2665120;2665281;2669265	+;+;+;+;+;+;+	1269	964	1034	793	924	981	857	1589	1428	1635
LOC115874942	NW_022145957.1;NW_022145957.1	2669272;2669582	2669527;2669752	-;-	427	36	16	8	0	1	1	0	1	0
LOC115874943	NW_022145957.1;NW_022145957.1;NW_022145957.1;NW_022145957.1;NW_022145957.1;NW_022145957.1;NW_022145957.1;NW_022145957.1;NW_022145957.1;NW_022145957.1;NW_022145957.1;NW_022145957.1	2679466;2730894;2739328;2740171;2746409;2747127;2751065;2834241;2847430;2847676;2847930;2852919	2679614;2731388;2739474;2740275;2747038;2747411;2753061;2834461;2847616;2847867;2848115;2853290	+;+;+;+;+;+;+;+;+;+;+;+	4966	3336	4325	2924	4810	4864	4045	7761	7462	8644
LOC115874944	NW_022145636.1;NW_022145636.1;NW_022145636.1;NW_022145636.1	1659832;1660205;1660408;1660658	1660157;1660351;1660604;1660840	-;-;-;-	853	446	522	359	356	395	344	349	342	438
LOC115874945	NW_022145957.1;NW_022145957.1;NW_022145957.1	2866539;2885607;2898272	2866746;2885874;2899172	+;+;+	1377	2166	2317	2009	838	933	1049	1248	1093	1718
LOC115874946	NW_022145957.1;NW_022145957.1	2815811;2817783	2816169;2817873	-;-	450	0	0	0	0	0	0	0	0	0
LOC115874947	NW_022145957.1;NW_022145957.1;NW_022145957.1;NW_022145957.1;NW_022145957.1;NW_022145957.1;NW_022145957.1;NW_022145957.1;NW_022145957.1	2915824;2924975;2925567;2931185;2941271;2945230;2951078;2953883;2959544	2916492;2925141;2925714;2931342;2941388;2945265;2951191;2954113;2959684	-;-;-;-;-;-;-;-;-	1782	26	19	13	6	7	16	7	7	16
LOC115874948	NW_022145957.1;NW_022145957.1;NW_022145957.1	2925961;2928923;2941867	2925970;2928927;2942020	+;+;+	169	0	0	0	0	0	0	0	0	0
LOC115874949	NW_022145957.1;NW_022145957.1;NW_022145957.1;NW_022145957.1;NW_022145957.1;NW_022145957.1;NW_022145957.1;NW_022145957.1;NW_022145957.1;NW_022145957.1;NW_022145957.1;NW_022145957.1;NW_022145957.1;NW_022145957.1;NW_022145957.1;NW_022145957.1;NW_022145957.1;NW_022145957.1;NW_022145957.1;NW_022145957.1;NW_022145957.1;NW_022145957.1;NW_022145957.1;NW_022145957.1;NW_022145957.1;NW_022145957.1;NW_022145…	2965918;2967920;2987844;2994671;3000295;3008759;3008958;3011384;3029213;3035833;3036169;3044570;3050813;3053546;3053647;3053849;3053928;3058897;3059386;3071539;3076092;3087384;3087775;3088001;3091583;3091809;3092833;3097005;3098392;3098496;3100283;3100375;3103124;3104257;3106688;3111533;3118015;3143286;3145992;3146314;3162664;3162898;3168039;3176054;3176174;3184671;3190360;3192375;3195022	2966112;2968101;2988084;2995063;3000713;3008897;3009129;3011534;3029258;3035871;3036207;3044699;3050865;3053587;3053760;3053874;3054054;3059014;3059493;3071714;3076273;3087504;3087827;3088077;3091700;3091890;3092965;3097054;3098439;3098573;3100320;3100501;3103244;3104358;3106854;3111720;3118094;3143400;3146085;3146390;3162838;3163010;3168314;3176113;3176278;3184741;3190464;3192496;3195110	+;+;+;+;+;+;+;+;+;+;+;+;+;+;+;+;+;+;+;+;+;+;+;+;+;+;+;+;+;+;+;+;+;+;+;+;+;+;+;+;+;+;+;+;+;+;+;+;+	6077	258	251	188	83	74	87	61	54	62
LOC115874950	NW_022145957.1;NW_022145957.1;NW_022145957.1;NW_022145957.1;NW_022145957.1;NW_022145957.1;NW_022145957.1;NW_022145957.1;NW_022145957.1;NW_022145957.1;NW_022145957.1;NW_022145957.1;NW_022145957.1;NW_022145957.1;NW_022145957.1;NW_022145957.1;NW_022145957.1;NW_022145957.1;NW_022145957.1;NW_022145957.1;NW_022145957.1	3196332;3198971;3200193;3217931;3221475;3234840;3249232;3259130;3265530;3267089;3283852;3284040;3294891;3297669;3309493;3318096;3318633;3339583;3342071;3347413;3349836	3196432;3199077;3200299;3218158;3221651;3234964;3249342;3259246;3265769;3267197;3283950;3284162;3294980;3297738;3309717;3318182;3318753;3339723;3342175;3347558;3350042	+;+;+;+;+;+;+;+;+;+;+;+;+;+;+;+;+;+;+;+;+	2836	146	134	112	123	142	101	231	231	152
LOC115874951	NW_022145957.1;NW_022145957.1;NW_022145957.1	3176838;3176944;3177104	3176892;3177051;3177260	+;+;+	320	0	0	0	0	0	0	0	0	0
LOC115874952	NW_022145957.1;NW_022145957.1;NW_022145957.1;NW_022145957.1;NW_022145957.1;NW_022145957.1;NW_022145957.1;NW_022145957.1;NW_022145957.1;NW_022145957.1;NW_022145957.1;NW_022145957.1;NW_022145957.1;NW_022145957.1;NW_022145957.1;NW_022145957.1;NW_022145957.1;NW_022145957.1;NW_022145957.1;NW_022145957.1;NW_022145957.1;NW_022145957.1;NW_022145957.1;NW_022145957.1;NW_022145957.1;NW_022145957.1;NW_022145…	3427715;3467837;3477336;3480322;3485453;3487187;3489847;3504884;3505190;3505517;3505877;3506071;3506298;3507850;3508086;3509630;3522808;3523647;3534701;3534880;3535843;3537503;3538351;3565197;3565337;3574446;3575371;3577420;3578431;3578754;3582052;3587048;3587539;3594311	3427947;3468077;3477498;3480541;3485588;3487471;3489993;3505135;3505455;3505821;3505975;3506231;3506466;3508029;3508198;3509734;3522981;3523776;3534796;3535130;3536052;3537718;3538467;3565277;3565480;3574590;3575687;3577604;3578697;3578940;3582254;3587532;3587584;3594646	+;+;+;+;+;+;+;+;+;+;+;+;+;+;+;+;+;+;+;+;+;+;+;+;+;+;+;+;+;+;+;+;+;+	6665	761	1064	605	218	176	455	73	64	88
LOC115874953	NW_022145636.1;NW_022145636.1;NW_022145636.1;NW_022145636.1;NW_022145636.1;NW_022145636.1;NW_022145636.1;NW_022145636.1;NW_022145636.1;NW_022145636.1;NW_022145636.1;NW_022145636.1;NW_022145636.1;NW_022145636.1;NW_022145636.1;NW_022145636.1;NW_022145636.1;NW_022145636.1;NW_022145636.1;NW_022145636.1;NW_022145636.1;NW_022145636.1;NW_022145636.1;NW_022145636.1;NW_022145636.1	1669839;1670229;1670426;1674403;1676111;1677861;1678590;1678723;1678992;1680330;1681484;1682048;1683057;1683405;1683632;1683943;1685664;1689475;1690976;1691349;1694399;1695984;1698159;1700193;1706292	1669968;1670363;1670588;1674706;1676134;1677905;1678661;1678867;1679704;1681419;1681812;1682667;1683351;1683574;1683831;1684104;1685931;1689530;1691224;1691702;1694591;1697388;1698907;1700611;1707037	+;+;+;+;+;+;+;+;+;+;+;+;+;+;+;+;+;+;+;+;+;+;+;+;+	9036	13010	15727	11501	24998	21810	16748	31711	32509	36553
LOC115874954	NW_022145957.1;NW_022145957.1	3532225;3532411	3532357;3532614	-;-	337	0	0	0	0	0	0	0	0	0
LOC115874955	NW_022145957.1;NW_022145957.1;NW_022145957.1;NW_022145957.1;NW_022145957.1	3674459;3681615;3682013;3682787;3723454	3675502;3681952;3682724;3682985;3723514	-;-;-;-;-	2354	84	85	99	99	136	89	138	136	182
LOC115874956	NW_022145957.1;NW_022145957.1;NW_022145957.1	3908220;3908287;3908522	3908235;3908462;3908612	+;+;+	283	2	0	0	0	2	0	0	0	2
LOC115874957	NW_022145957.1	3691534	3691695	+	162	2	1	1	3	2	0	0	0	0
LOC115874958	NW_022145960.1;NW_022145960.1	478775;478939	478878;479243	+;+	409	0	0	0	0	0	0	0	0	0
LOC115874959	NW_022145960.1;NW_022145960.1;NW_022145960.1;NW_022145960.1	1802567;1802771;1803086;1803241	1802701;1802893;1803213;1803424	-;-;-;-	570	0	0	0	0	0	0	0	0	0
LOC115874960	NW_022145960.1;NW_022145960.1;NW_022145960.1;NW_022145960.1;NW_022145960.1	110650;124535;137080;148157;207881	114788;124691;137356;148377;208070	-;-;-;-;-	4984	4825	4258	3911	3306	3737	3064	1875	2018	2277
LOC115874961	NW_022145960.1;NW_022145960.1	194308;194990	194741;195062	+;+	507	2	1	2	1	2	2	2	2	0
LOC115874962	NW_022145960.1;NW_022145960.1;NW_022145960.1;NW_022145960.1;NW_022145960.1;NW_022145960.1;NW_022145960.1	241143;247031;250796;254538;257450;260461;270842	241158;250683;251284;254761;258125;260847;271104	-;-;-;-;-;-;-	5708	4296	4390	3810	4256	3822	3418	2586	2488	2880
LOC115874963	NW_022145960.1;NW_022145960.1;NW_022145960.1;NW_022145960.1;NW_022145960.1;NW_022145960.1;NW_022145960.1;NW_022145960.1	284050;289991;295662;300617;300816;301053;311441;328628	284435;290220;295849;300763;300987;301222;311691;328707	-;-;-;-;-;-;-;-	1624	2820	4042	2438	2836	2326	2812	3605	3296	4284
LOC115874964	NW_022145960.1;NW_022145960.1;NW_022145960.1;NW_022145960.1;NW_022145960.1;NW_022145960.1;NW_022145960.1	335222;335788;335948;340767;346090;346365;348962	335531;335886;336103;341274;346312;346522;349256	+;+;+;+;+;+;+	1749	1365	1852	1236	1060	1069	901	1246	1237	1641
LOC115874965	NW_022145960.1;NW_022145960.1;NW_022145960.1;NW_022145960.1	373970;374335;374598;374785	374261;374421;374716;374875	+;+;+;+	589	0	0	0	0	0	0	0	0	0
LOC115874966	NW_022145960.1;NW_022145960.1	428605;429319	429259;430336	+;+	1673	0	0	0	0	0	0	0	0	0
LOC115874967	NW_022145960.1;NW_022145960.1	456581;459110	459003;459480	-;-	2794	0	0	0	0	0	0	0	0	0
LOC115874968	NW_022145960.1;NW_022145960.1;NW_022145960.1;NW_022145960.1;NW_022145960.1;NW_022145960.1;NW_022145960.1;NW_022145960.1;NW_022145960.1;NW_022145960.1;NW_022145960.1;NW_022145960.1;NW_022145960.1;NW_022145960.1;NW_022145960.1;NW_022145960.1	496613;638469;871946;920774;920887;1005398;1010222;1012024;1045949;1066342;1081761;1101879;1105978;1108016;1120869;1124861	496872;638668;872045;920824;920993;1005586;1010407;1012199;1046110;1066563;1082018;1101926;1106155;1108448;1121127;1132774	+;+;+;+;+;+;+;+;+;+;+;+;+;+;+;+	10743	1262	1181	1138	713	931	1032	265	235	314
LOC115874969	NW_022145960.1;NW_022145960.1;NW_022145960.1;NW_022145960.1;NW_022145960.1;NW_022145960.1;NW_022145960.1;NW_022145960.1;NW_022145960.1;NW_022145960.1;NW_022145960.1;NW_022145960.1;NW_022145960.1	1156506;1193381;1197850;1201050;1206818;1207299;1212746;1214393;1214610;1217855;1218264;1223318;1225460	1156779;1193536;1197960;1201210;1206982;1207403;1212879;1214555;1214786;1218127;1218419;1223516;1226056	+;+;+;+;+;+;+;+;+;+;+;+;+	2671	129	538	179	157	131	264	35	25	42
LOC115874970	NW_022145960.1;NW_022145960.1	751091;752212	752157;753112	+;+	1968	4	0	1	0	0	0	0	0	0
LOC115874971	NW_022145960.1;NW_022145960.1;NW_022145960.1;NW_022145960.1;NW_022145960.1	634079;634379;634664;635929;636595	634330;634562;635230;636531;636734	-;-;-;-;-	1746	51	50	50	29	40	28	27	23	25
LOC115874972	NW_022145960.1;NW_022145960.1;NW_022145960.1;NW_022145960.1	703374;703685;703978;704137	703633;703803;704064;704647	-;-;-;-	977	0	0	0	2	0	0	0	0	0
LOC115874973	NW_022145960.1;NW_022145960.1	1152690;1153359	1153091;1154716	-;-	1760	0	0	1	0	0	0	0	1	0
LOC115874974	NW_022145960.1;NW_022145960.1;NW_022145960.1	924143;1098405;1163611	924188;1098407;1163628	-;-;-	67	0	0	0	0	0	0	0	0	0
LOC115874975	NW_022145960.1;NW_022145960.1;NW_022145960.1;NW_022145960.1;NW_022145960.1;NW_022145960.1;NW_022145960.1;NW_022145960.1;NW_022145960.1	1232381;1232600;1241130;1248752;1253502;1253837;1254030;1260744;1267483	1232540;1232721;1241406;1248908;1253638;1253970;1254249;1260891;1267795	+;+;+;+;+;+;+;+;+	1668	10368	14479	6906	734	455	1584	81	55	258
LOC115874976	NW_022145960.1;NW_022145960.1	1250573;1251076	1250831;1253494	+;+	2678	49	37	65	12	4	17	4	3	2
LOC115874977	NW_022145960.1;NW_022145960.1	1234343;1234830	1234765;1235191	+;+	785	1	0	0	3	2	2	4	2	1
LOC115874978	NW_022145960.1;NW_022145960.1;NW_022145960.1;NW_022145960.1;NW_022145960.1	1269864;1274044;1274230;1278529;1279225	1270458;1274172;1274320;1279163;1279458	-;-;-;-;-	1684	1231	1624	993	1358	1548	1178	1608	1379	1973
LOC115874979	NW_022145960.1;NW_022145960.1;NW_022145960.1;NW_022145960.1;NW_022145960.1;NW_022145960.1;NW_022145960.1;NW_022145960.1;NW_022145960.1;NW_022145960.1;NW_022145960.1;NW_022145960.1;NW_022145960.1;NW_022145960.1;NW_022145960.1;NW_022145960.1;NW_022145960.1;NW_022145960.1;NW_022145960.1;NW_022145960.1;NW_022145960.1	1279791;1327673;1376892;1506219;1512644;1512901;1514796;1516863;1519716;1525720;1541585;1542072;1542424;1543820;1544017;1544883;1546164;1547043;1549484;1552483;1552585	1280007;1327735;1376936;1512590;1512843;1513297;1515564;1517007;1519934;1525940;1542020;1542184;1542569;1543952;1544180;1545185;1546178;1547198;1549598;1552529;1553408	+;+;+;+;+;+;+;+;+;+;+;+;+;+;+;+;+;+;+;+;+	11100	1870	1748	1680	1562	1489	1438	1457	1532	1804
LOC115874980	NW_022145960.1;NW_022145960.1;NW_022145960.1;NW_022145960.1;NW_022145960.1;NW_022145960.1	1557792;1558555;1558863;1562928;1563662;1578531	1558219;1558806;1559007;1563600;1563879;1578867	+;+;+;+;+;+	2053	990	1148	801	1288	1282	1089	1721	1802	1982
LOC115874981	NW_022145960.1;NW_022145960.1	1614665;1626644	1616067;1627468	-;-	2228	47	109	29	14	16	16	16	4	2
LOC115874982	NW_022145960.1	1635932	1638250	-	2319	402	802	341	209	343	235	171	93	30
LOC115874983	NW_022145960.1;NW_022145960.1	1754771;1755315	1755244;1755352	-;-	512	0	0	0	0	0	0	0	0	0
LOC115874984	NW_022145960.1;NW_022145960.1	1755394;1755665	1755437;1755741	-;-	121	0	0	0	0	0	0	0	0	0
LOC115874985	NW_022145960.1;NW_022145960.1;NW_022145960.1;NW_022145960.1;NW_022145960.1;NW_022145960.1	21951;22225;22943;23168;23523;24666	22058;22437;23035;23371;23767;26643	+;+;+;+;+;+	2841	56	59	54	21	22	22	20	13	20
LOC115874986	NW_022145960.1	26655	28072	+	1418	1	8	13	5	3	3	1	2	2
LOC115874987	NW_022145960.1;NW_022145960.1;NW_022145960.1	28862;32684;33481	28878;32821;34118	+;+;+	793	1	3	4	0	4	2	4	3	1
LOC115874988	NW_022145960.1;NW_022145960.1;NW_022145960.1;NW_022145960.1;NW_022145960.1	35037;35346;35585;35801;39157	35265;35530;35745;35997;39283	+;+;+;+;+	899	9	14	8	5	3	3	2	2	2
LOC115874989	NW_022145636.1;NW_022145636.1	1667713;1668172	1668115;1668631	+;+	863	1057	1282	746	878	908	741	936	992	1174
LOC115874990	NW_022145960.1	41886	42834	+	949	17	21	11	2	10	9	1	4	3
LOC115874991	NW_022145960.1	42955	44340	+	1386	127	113	78	61	71	61	78	60	98
LOC115874992	NW_022145960.1;NW_022145960.1	44524;44980	44712;45110	+;+	320	9	9	11	1	0	5	0	2	3
LOC115874993	NW_022145617.1;NW_022145617.1	424209;424525	424476;425317	+;+	1061	835	1049	736	1038	1083	912	1344	1230	1627
LOC115874994	NW_022145960.1;NW_022145960.1	50738;51540	51481;51914	-;-	1119	0	0	0	1	0	0	0	0	0
LOC115874995	NW_022145960.1;NW_022145960.1;NW_022145960.1;NW_022145960.1;NW_022145960.1;NW_022145960.1;NW_022145960.1;NW_022145960.1;NW_022145960.1;NW_022145960.1;NW_022145960.1;NW_022145960.1;NW_022145960.1;NW_022145960.1;NW_022145960.1;NW_022145960.1;NW_022145960.1;NW_022145960.1;NW_022145960.1;NW_022145960.1;NW_022145960.1;NW_022145960.1;NW_022145960.1;NW_022145960.1;NW_022145960.1;NW_022145960.1;NW_022145…	359043;363247;366556;368687;380370;384375;384645;388475;395426;398945;399308;408104;410310;414264;415343;420353;421586;421836;422107;428111;428334;439122;442664;442950;443904;444218;454313;454602;455180;455389	359566;363534;366808;369066;380965;384586;384843;388671;395680;399253;399548;408336;410557;415284;415621;420621;421778;422036;422252;428261;428506;439966;442897;443074;444161;444319;454542;454763;455282;455838	-;-;-;-;-;-;-;-;-;-;-;-;-;-;-;-;-;-;-;-;-;-;-;-;-;-;-;-;-;-	8877	5063	5587	4254	2278	2500	2088	2271	2187	2449
LOC115874996	NW_022145960.1;NW_022145960.1;NW_022145960.1;NW_022145960.1;NW_022145960.1	1377538;1377989;1378378;1378970;1382113	1377568;1378316;1378862;1379476;1382165	-;-;-;-;-	1404	1	0	0	0	0	1	1	0	0
LOC115874997	NW_022145960.1	1382195	1382620	+	426	0	1	0	0	0	0	0	1	0
LOC115874998	NW_022145636.1;NW_022145636.1;NW_022145636.1	1668624;1669105;1669499	1669052;1669389;1669715	-;-;-	931	430	386	263	281	333	296	196	236	246
LOC115874999	NW_022145960.1	1774134	1774484	+	351	0	0	0	0	0	0	0	0	0
LOC115875000	NW_022145963.1;NW_022145963.1;NW_022145963.1;NW_022145963.1;NW_022145963.1;NW_022145963.1;NW_022145963.1;NW_022145963.1;NW_022145963.1;NW_022145963.1;NW_022145963.1;NW_022145963.1;NW_022145963.1;NW_022145963.1;NW_022145963.1;NW_022145963.1	106717;118800;120672;120915;121084;127709;136180;136548;144461;156329;170571;189989;193454;194595;205169;205316	107038;118984;120829;120991;121280;127878;136348;136735;144560;156515;170713;190190;193617;194693;205261;205483	+;+;+;+;+;+;+;+;+;+;+;+;+;+;+;+	2622	10	57	1	129	95	114	151	51	94
LOC115875001	NW_022145963.1;NW_022145963.1;NW_022145963.1;NW_022145963.1	92204;94868;98355;99691	92368;95010;98472;100328	+;+;+;+	1064	4	4	6	2	7	0	1	2	1
LOC115875002	NW_022145963.1;NW_022145963.1;NW_022145963.1;NW_022145963.1;NW_022145963.1;NW_022145963.1;NW_022145963.1;NW_022145963.1;NW_022145963.1;NW_022145963.1;NW_022145963.1;NW_022145963.1	5288;45135;50460;56737;57459;75467;75706;82522;83223;83938;86675;91868	5619;45322;50605;56813;57655;75639;75874;82712;83334;84112;86817;92035	+;+;+;+;+;+;+;+;+;+;+;+	2071	18	13	11	8	13	2	9	14	6
LOC115875003	NW_022145967.1;NW_022145967.1;NW_022145967.1;NW_022145967.1;NW_022145967.1;NW_022145967.1;NW_022145967.1;NW_022145967.1;NW_022145967.1	1;131;564;1095;1678;1951;2152;4033;4855	70;256;726;1360;1894;2071;2292;4193;5206	+;+;+;+;+;+;+;+;+	1617	0	0	0	0	0	0	0	0	0
LOC115875004	NW_022145968.1;NW_022145968.1;NW_022145968.1	21557;49271;50634	21661;49411;50825	+;+;+	438	0	2	1	2	0	2	3	1	0
LOC115875005	NW_022145969.1;NW_022145969.1;NW_022145969.1	1421792;1423099;1423383	1422007;1423315;1423626	-;-;-	677	15	17	8	4	6	5	3	4	3
LOC115875006	NW_022145969.1;NW_022145969.1;NW_022145969.1;NW_022145969.1;NW_022145969.1;NW_022145969.1;NW_022145969.1;NW_022145969.1;NW_022145969.1;NW_022145969.1;NW_022145969.1;NW_022145969.1;NW_022145969.1;NW_022145969.1;NW_022145969.1	889848;893803;894473;900073;902729;905201;908757;912288;912907;914475;917611;917858;918856;923152;932120	889914;893911;894650;900786;902861;905542;908909;912503;913048;914653;917800;918011;919072;923300;934092	+;+;+;+;+;+;+;+;+;+;+;+;+;+;+	4916	57	148	74	32	22	50	6	6	11
LOC115875007	NW_022145969.1;NW_022145969.1;NW_022145969.1;NW_022145969.1;NW_022145969.1;NW_022145969.1	1063171;1063365;1063627;1063905;1064553;1064904	1063221;1063551;1063723;1064176;1064721;1065148	+;+;+;+;+;+	1021	27	37	27	17	12	12	13	10	12
LOC115875008	NW_022145969.1;NW_022145969.1;NW_022145969.1;NW_022145969.1	1122847;1123058;1123189;1123642	1122948;1123136;1123583;1123725	+;+;+;+	660	1633	1797	1515	54	55	56	50	39	45
LOC115875009	NW_022145969.1;NW_022145969.1	1424403;1425674	1425612;1425892	-;-	1429	94	102	92	38	35	26	15	13	18
LOC115875010	NW_022145636.1;NW_022145636.1;NW_022145636.1;NW_022145636.1;NW_022145636.1;NW_022145636.1;NW_022145636.1;NW_022145636.1;NW_022145636.1;NW_022145636.1;NW_022145636.1;NW_022145636.1;NW_022145636.1;NW_022145636.1	1711059;1711789;1711976;1712218;1712422;1714252;1714503;1714743;1715374;1715598;1715835;1716165;1716404;1716627	1711212;1711920;1712162;1712359;1712659;1714443;1714681;1714949;1715541;1715776;1716109;1716349;1716569;1717053	-;-;-;-;-;-;-;-;-;-;-;-;-;-	2831	775	994	918	547	412	513	393	467	725
LOC115875011	NW_022145969.1;NW_022145969.1;NW_022145969.1	12557;13658;13818	12885;13765;13923	-;-;-	543	3837	4064	3126	1816	2269	1670	1502	1475	2231
LOC115875012	NW_022145969.1;NW_022145969.1;NW_022145969.1;NW_022145969.1;NW_022145969.1;NW_022145969.1;NW_022145969.1;NW_022145969.1;NW_022145969.1;NW_022145969.1	18273;22013;22253;24186;26469;26816;27065;27347;32988;37596	18791;22187;22572;24745;26735;26970;27213;27386;33169;37866	-;-;-;-;-;-;-;-;-;-	2638	5397	7469	4948	13179	14359	9206	18329	18985	23110
LOC115875013	NW_022145969.1;NW_022145969.1	38037;38572	38496;39627	-;-	1516	1540	1933	1217	2071	1863	1690	2289	1976	2471
LOC115875014	NW_022145969.1;NW_022145969.1;NW_022145969.1	40043;40379;40738	40316;40685;40934	-;-;-	778	387	499	351	454	387	365	726	734	881
LOC115875015	NW_022145969.1;NW_022145969.1;NW_022145969.1;NW_022145969.1;NW_022145969.1;NW_022145969.1;NW_022145969.1;NW_022145969.1;NW_022145969.1	41119;42178;45018;45243;45551;45820;46092;46332;47082	42114;42316;45186;45492;45766;45993;46223;46939;47644	-;-;-;-;-;-;-;-;-	3247	1211	1508	1032	2663	2353	1847	3784	3665	4693
LOC115875016	NW_022145969.1;NW_022145969.1;NW_022145969.1;NW_022145969.1;NW_022145969.1;NW_022145969.1;NW_022145969.1;NW_022145969.1;NW_022145969.1;NW_022145969.1;NW_022145969.1;NW_022145969.1;NW_022145969.1;NW_022145969.1;NW_022145969.1	60932;63786;69772;73390;73603;74335;77988;78127;78481;78770;79073;79299;79562;81990;82408	62350;65313;70175;73545;74278;76392;78072;78428;78711;79012;79234;79505;79691;82296;82686	-;-;-;-;-;-;-;-;-;-;-;-;-;-;-	8187	2424	2454	2840	1465	1324	1327	482	477	703
LOC115875017	NW_022145636.1;NW_022145636.1;NW_022145636.1;NW_022145636.1;NW_022145636.1;NW_022145636.1;NW_022145636.1;NW_022145636.1;NW_022145636.1;NW_022145636.1;NW_022145636.1;NW_022145636.1;NW_022145636.1;NW_022145636.1;NW_022145636.1;NW_022145636.1;NW_022145636.1;NW_022145636.1;NW_022145636.1;NW_022145636.1;NW_022145636.1;NW_022145636.1;NW_022145636.1;NW_022145636.1;NW_022145636.1;NW_022145636.1;NW_022145…	1718056;1723224;1723403;1725943;1728893;1729094;1731417;1733254;1733522;1734352;1737226;1737653;1737812;1738093;1738429;1739094;1739766;1740415;1741143;1741971;1743689;1743969;1745379;1745666;1746001;1746664;1747336;1747999;1748707;1749407;1751711;1751961;1753329	1718433;1723340;1723551;1726099;1728987;1729269;1731727;1733460;1733999;1735132;1737594;1737742;1738016;1738280;1738650;1739705;1739839;1740499;1741374;1742104;1743910;1744058;1745583;1745853;1746222;1747275;1747409;1748083;1748939;1750004;1751895;1752100;1753916	+;+;+;+;+;+;+;+;+;+;+;+;+;+;+;+;+;+;+;+;+;+;+;+;+;+;+;+;+;+;+;+;+	8502	5720	6334	4806	4395	3509	2726	4560	5137	6104
LOC115875018	NW_022145969.1;NW_022145969.1;NW_022145969.1;NW_022145969.1;NW_022145969.1;NW_022145969.1;NW_022145969.1;NW_022145969.1	126218;130420;130744;131031;131226;134777;138988;148383	130368;130685;130977;131170;133655;134986;139099;148734	-;-;-;-;-;-;-;-	7895	2283	2773	2356	3977	3592	3180	3817	4069	4504
LOC115875019	NW_022145969.1;NW_022145969.1;NW_022145969.1;NW_022145969.1;NW_022145969.1;NW_022145969.1;NW_022145969.1;NW_022145969.1;NW_022145969.1;NW_022145969.1;NW_022145969.1	52758;53648;53823;54042;54268;54627;55022;55378;58971;59789;60180	53590;53768;53973;54213;54568;54967;55315;55518;59580;60124;60694	+;+;+;+;+;+;+;+;+;+;+	3815	5004	5996	4626	6382	6735	5359	7768	7177	8654
LOC115875020	NW_022145969.1;NW_022145969.1;NW_022145969.1;NW_022145969.1;NW_022145969.1;NW_022145969.1;NW_022145969.1;NW_022145969.1;NW_022145969.1;NW_022145969.1;NW_022145969.1	47940;48167;48472;48646;49007;49315;49663;50008;50295;50791;50963	48116;48406;48593;48951;49201;49462;49801;50243;50736;50906;51561	+;+;+;+;+;+;+;+;+;+;+	2720	2442	2528	2350	937	1190	1050	939	1071	1203
LOC115875021	NW_022145969.1;NW_022145969.1;NW_022145969.1;NW_022145969.1;NW_022145969.1;NW_022145969.1;NW_022145969.1;NW_022145969.1	115245;115706;116225;116848;117120;117295;117517;118220	115642;116166;116787;117061;117236;117453;117883;118296	-;-;-;-;-;-;-;-	2356	763	969	540	2281	922	1182	3812	3972	4946
LOC115875022	NW_022145969.1;NW_022145969.1;NW_022145969.1;NW_022145969.1;NW_022145969.1;NW_022145969.1	94910;95984;96189;96599;98475;99235	95930;96132;96544;96658;98690;99366	-;-;-;-;-;-	1934	139	208	141	227	148	137	279	243	216
LOC115875023	NW_022145969.1;NW_022145969.1;NW_022145969.1;NW_022145969.1;NW_022145969.1;NW_022145969.1;NW_022145969.1;NW_022145969.1;NW_022145969.1;NW_022145969.1;NW_022145969.1;NW_022145969.1	102321;107366;107803;108545;109598;109942;110192;110631;112892;113037;113160;113530	102965;107740;107993;108574;109646;110115;110278;110672;112976;113098;113232;114105	-;-;-;-;-;-;-;-;-;-;-;-	2389	3356	3728	3010	5849	5223	4014	5560	5830	6807
LOC115875024	NW_022145969.1;NW_022145969.1;NW_022145969.1;NW_022145969.1;NW_022145969.1;NW_022145969.1	83640;84541;84747;85200;86570;93111	84479;84688;85135;85509;86859;93210	-;-;-;-;-;-	2077	9072	13037	8000	2668	3355	2885	2211	1994	1860
LOC115875025	NW_022145969.1;NW_022145969.1;NW_022145969.1;NW_022145969.1;NW_022145969.1;NW_022145969.1;NW_022145969.1;NW_022145969.1	120832;121315;121582;121716;121980;122097;122288;122739	121259;121525;121657;121922;122044;122236;122513;122861	-;-;-;-;-;-;-;-	1476	1611	1825	1546	3234	2540	2217	4292	4145	5490
LOC115875026	NW_022145969.1;NW_022145969.1;NW_022145969.1	51438;51816;52057	51754;52002;52557	-;-;-	1005	303	344	219	355	284	260	396	354	428
LOC115875027	NW_022145969.1;NW_022145969.1;NW_022145969.1	75721;139647;140079	75787;140016;140247	+;+;+	606	121	129	181	1	3	2	0	2	2
LOC115875028	NW_022145969.1;NW_022145969.1;NW_022145969.1;NW_022145969.1;NW_022145969.1;NW_022145969.1;NW_022145969.1;NW_022145969.1;NW_022145969.1;NW_022145969.1;NW_022145969.1;NW_022145969.1;NW_022145969.1;NW_022145969.1;NW_022145969.1;NW_022145969.1;NW_022145969.1	158624;160461;160613;161420;162364;162609;163428;163659;163791;164108;168847;169131;170466;170729;172405;176913;181628	160341;160509;160762;162310;162555;163251;163580;163734;163953;166552;169075;170403;170673;171360;172689;177049;181915	-;-;-;-;-;-;-;-;-;-;-;-;-;-;-;-;-	9532	14472	12249	12309	2819	2955	3395	378	485	513
LOC115875029	NW_022145636.1;NW_022145636.1;NW_022145636.1;NW_022145636.1;NW_022145636.1	1761605;1766951;1769759;1775505;1776166	1761911;1767470;1769993;1775719;1776476	-;-;-;-;-	1588	3817	4503	4119	3281	2492	2017	2510	3206	4287
LOC115875030	NW_022145969.1;NW_022145969.1;NW_022145969.1;NW_022145969.1;NW_022145969.1;NW_022145969.1;NW_022145969.1;NW_022145969.1;NW_022145969.1;NW_022145969.1;NW_022145969.1;NW_022145969.1;NW_022145969.1;NW_022145969.1;NW_022145969.1;NW_022145969.1;NW_022145969.1;NW_022145969.1;NW_022145969.1;NW_022145969.1;NW_022145969.1;NW_022145969.1;NW_022145969.1;NW_022145969.1;NW_022145969.1;NW_022145969.1;NW_022145…	184862;185153;185334;185725;186142;186820;187026;187543;187952;189219;189619;189888;190786;191781;192036;193254;193802;196235;196456;197229;199150;199382;199571;199849;200090;200662;200890;201264;201891;202348;203014;207430	185102;185271;185661;186086;186768;186974;187477;187903;189161;189491;189648;190730;191732;191982;192260;193741;194084;196408;197175;199097;199319;199520;199735;200039;200600;200832;201206;201678;202292;202947;203162;208148	+;+;+;+;+;+;+;+;+;+;+;+;+;+;+;+;+;+;+;+;+;+;+;+;+;+;+;+;+;+;+;+	13858	1003	812	1007	58	43	43	31	41	12
LOC115875031	NW_022145969.1;NW_022145969.1;NW_022145969.1;NW_022145969.1;NW_022145969.1;NW_022145969.1;NW_022145969.1;NW_022145969.1;NW_022145969.1;NW_022145969.1;NW_022145969.1;NW_022145969.1;NW_022145969.1	207762;213413;213686;213885;214215;214436;215472;215681;215844;216169;216427;216753;216966	208681;213620;213830;214153;214379;215419;215625;215789;216075;216362;216638;216854;217141	-;-;-;-;-;-;-;-;-;-;-;-;-	3870	5402	6829	4651	6075	6223	4928	7099	7223	8146
LOC115875032	NW_022145969.1;NW_022145969.1;NW_022145969.1;NW_022145969.1;NW_022145969.1;NW_022145969.1;NW_022145969.1;NW_022145969.1;NW_022145969.1;NW_022145969.1	222260;222890;223701;231354;234887;237611;264296;297111;311944;337909	222833;223090;223794;231586;235247;237683;264453;297270;312160;338156	-;-;-;-;-;-;-;-;-;-	2319	1009	1390	1025	1068	964	846	295	287	547
LOC115875033	NW_022145969.1;NW_022145969.1;NW_022145969.1;NW_022145969.1;NW_022145969.1;NW_022145969.1	217702;217959;218209;218571;218860;219008	217901;218152;218518;218810;218952;219226	-;-;-;-;-;-	1256	1273	1339	896	895	1097	1143	893	811	1119
LOC115875034	NW_022145969.1;NW_022145969.1;NW_022145969.1;NW_022145969.1;NW_022145969.1;NW_022145969.1	220389;220878;221052;221230;221488;221813	220816;220999;221174;221431;221748;221887	-;-;-;-;-;-	1211	302	351	268	524	452	462	365	438	403
LOC115875035	NW_022145969.1;NW_022145969.1;NW_022145969.1;NW_022145969.1;NW_022145969.1;NW_022145969.1;NW_022145969.1;NW_022145969.1	338938;340174;340358;341091;341559;341981;342530;343357	339755;340298;341034;341454;341921;342130;342808;343929	-;-;-;-;-;-;-;-	3349	2288	2258	1816	1128	1046	597	673	733	913
LOC115875036	NW_022145969.1;NW_022145969.1;NW_022145969.1;NW_022145969.1	344828;346011;354111;354500	345246;346137;354330;355549	+;+;+;+	1816	1476	1426	1151	1598	1501	1130	1960	1677	2447
LOC115875037	NW_022145636.1;NW_022145636.1;NW_022145636.1;NW_022145636.1;NW_022145636.1;NW_022145636.1;NW_022145636.1	1800302;1811522;1827800;1828072;1831006;1831668;1832327	1800407;1811731;1827902;1828157;1831116;1831767;1832820	+;+;+;+;+;+;+	1210	269	96	206	6	8	7	0	0	5
LOC115875038	NW_022145969.1;NW_022145969.1;NW_022145969.1;NW_022145969.1;NW_022145969.1;NW_022145969.1;NW_022145969.1	356421;357513;357992;358310;358591;358842;359093	356549;357925;358239;358533;358730;358916;359719	+;+;+;+;+;+;+	1856	672	747	628	790	1147	489	985	1070	1201
LOC115875039	NW_022145969.1;NW_022145969.1;NW_022145969.1;NW_022145969.1;NW_022145969.1;NW_022145969.1;NW_022145969.1;NW_022145969.1	368313;369736;370007;370198;370481;371340;371611;373087	369559;369869;370139;370426;371268;371546;372241;373282	-;-;-;-;-;-;-;-	3565	1529	1764	1244	1161	1263	849	1492	2137	1930
LOC115875040	NW_022145969.1;NW_022145969.1;NW_022145969.1;NW_022145969.1;NW_022145969.1;NW_022145969.1;NW_022145969.1;NW_022145969.1;NW_022145969.1;NW_022145969.1;NW_022145969.1;NW_022145969.1;NW_022145969.1;NW_022145969.1	375402;380122;380393;380594;381141;383344;383646;383906;384312;384658;385131;385323;473164;519009	377920;380336;380538;380675;381334;383594;383855;384256;384600;385078;385216;385577;473281;519046	-;-;-;-;-;-;-;-;-;-;-;-;-;-	5175	1909	1939	1540	1557	1637	1158	1681	1792	1898
LOC115875041	NW_022145969.1;NW_022145969.1;NW_022145969.1;NW_022145969.1;NW_022145969.1;NW_022145969.1;NW_022145969.1;NW_022145969.1;NW_022145969.1;NW_022145969.1;NW_022145969.1;NW_022145969.1;NW_022145969.1;NW_022145969.1;NW_022145969.1;NW_022145969.1;NW_022145969.1;NW_022145969.1	505914;524431;572318;604984;629180;630412;630665;631612;633118;642781;643201;644406;644545;645314;645811;649510;649633;649861	506254;524538;572440;605330;629398;630606;630917;631701;633295;643133;643245;644482;644646;645462;645983;649582;649748;652100	+;+;+;+;+;+;+;+;+;+;+;+;+;+;+;+;+;+	5182	1712	2156	1541	2414	2369	2175	1996	1794	2575
LOC115875042	NW_022145969.1;NW_022145969.1;NW_022145969.1;NW_022145969.1	373673;374160;374379;374560	374094;374316;374508;375409	+;+;+;+	1559	1094	1308	877	1400	1312	984	1985	1868	2571
LOC115875043	NW_022145969.1;NW_022145969.1;NW_022145969.1	550173;560736;594103	550432;560932;594220	-;-;-	575	59	70	82	8	19	6	9	4	6
LOC115875044	NW_022145969.1;NW_022145969.1;NW_022145969.1;NW_022145969.1;NW_022145969.1;NW_022145969.1;NW_022145969.1;NW_022145969.1;NW_022145969.1	653021;653805;654413;654635;654867;655421;658807;659188;659354	653506;654020;654577;654813;655360;655658;659128;659297;659930	+;+;+;+;+;+;+;+;+	2787	174	390	96	46	38	916	19	26	19
LOC115875045	NW_022145969.1;NW_022145969.1;NW_022145969.1;NW_022145969.1;NW_022145969.1;NW_022145969.1;NW_022145969.1;NW_022145969.1;NW_022145969.1;NW_022145969.1	663170;663864;664269;664376;664646;664960;665220;665496;665668;665940	663268;664025;664318;664593;664904;665157;665445;665609;665885;667426	+;+;+;+;+;+;+;+;+;+	3031	239	347	162	66	26	193	105	76	153
LOC115875046	NW_022145636.1;NW_022145636.1;NW_022145636.1;NW_022145636.1	1841741;1843255;1843436;1843651	1841895;1843373;1843592;1844302	+;+;+;+	1083	217	181	217	53	57	50	4	2	8
LOC115875047	NW_022145969.1;NW_022145969.1;NW_022145969.1;NW_022145969.1;NW_022145969.1;NW_022145969.1	660620;661817;662030;662287;662490;662905	661181;661965;662219;662434;662671;663172	-;-;-;-;-;-	1499	326	1114	350	211	106	286	1104	677	1333
LOC115875048	NW_022145969.1;NW_022145969.1;NW_022145969.1;NW_022145969.1	667716;669770;670060;672924	669715;669931;671573;673120	-;-;-;-	3873	150	200	149	199	237	191	62	73	115
LOC115875049	NW_022145969.1;NW_022145969.1;NW_022145969.1;NW_022145969.1;NW_022145969.1;NW_022145969.1;NW_022145969.1;NW_022145969.1;NW_022145969.1	720020;722150;723665;725838;726081;727370;727644;728165;728663	722094;722310;724321;726030;726382;727584;727964;728341;728860	-;-;-;-;-;-;-;-;-	4299	2272	2749	1875	354	381	441	244	245	217
LOC115875050	NW_022145969.1;NW_022145969.1;NW_022145969.1;NW_022145969.1;NW_022145969.1;NW_022145969.1;NW_022145969.1;NW_022145969.1;NW_022145969.1;NW_022145969.1;NW_022145969.1;NW_022145969.1;NW_022145969.1	730882;731464;731716;732949;733263;735766;736018;736231;736422;736583;736881;737144;737309	731403;731654;732065;733211;733448;735966;736177;736370;736504;736786;737088;737237;737578	-;-;-;-;-;-;-;-;-;-;-;-;-	2872	3858	4430	3557	3945	4325	3686	3680	3643	4195
LOC115875051	NW_022145969.1;NW_022145969.1;NW_022145969.1;NW_022145969.1;NW_022145969.1;NW_022145969.1	729368;729696;730104;730239;730386;730631	729599;730051;730172;730327;730577;731070	+;+;+;+;+;+	1378	1185	1424	949	1825	1827	1454	2170	2091	2589
LOC115875052	NW_022145969.1;NW_022145969.1;NW_022145969.1;NW_022145969.1;NW_022145969.1;NW_022145969.1;NW_022145969.1;NW_022145969.1	684746;704934;709118;709214;709568;711642;711888;714566	685057;705211;709159;709296;709734;711833;712088;717224	+;+;+;+;+;+;+;+	3934	428	630	504	221	286	333	152	349	180
LOC115875053	NW_022145636.1;NW_022145636.1;NW_022145636.1;NW_022145636.1;NW_022145636.1	1848324;1854593;1857296;1865409;1866036	1848360;1855053;1857447;1865645;1867225	+;+;+;+;+	2077	1	0	46	8	0	5	0	1	3
LOC115875054	NW_022145969.1;NW_022145969.1;NW_022145969.1;NW_022145969.1;NW_022145969.1;NW_022145969.1	739209;739816;740289;740717;740991;741273	739762;740232;740656;740932;741215;741642	-;-;-;-;-;-	2150	2790	3291	2756	2165	2156	1919	2179	2003	2415
LOC115875055	NW_022145969.1;NW_022145969.1;NW_022145969.1;NW_022145969.1	743045;745990;750000;754281	744840;746151;750389;755211	+;+;+;+	3279	3282	4119	3102	4148	3946	3228	5018	5282	6834
LOC115875056	NW_022145969.1;NW_022145969.1;NW_022145969.1;NW_022145969.1;NW_022145969.1;NW_022145969.1;NW_022145969.1;NW_022145969.1;NW_022145969.1;NW_022145969.1;NW_022145969.1;NW_022145969.1;NW_022145969.1	762097;765017;767826;768104;768379;768832;769311;770629;770934;774236;777061;777318;777492	763193;765055;767972;768224;768772;769249;769670;770872;771236;774532;777253;777437;778579	+;+;+;+;+;+;+;+;+;+;+;+;+	4821	608	774	515	1938	1258	1244	3275	2680	3797
LOC115875057	NW_022145969.1;NW_022145969.1;NW_022145969.1;NW_022145969.1;NW_022145969.1;NW_022145969.1	784315;784561;784797;785085;785410;785732	784503;784723;785018;785352;785679;786115	+;+;+;+;+;+	1496	1260	1500	1119	1094	1170	995	1206	1058	1256
LOC115875058	NW_022145969.1;NW_022145969.1;NW_022145969.1	779885;783388;783811	780004;783750;784154	-;-;-	827	124	146	90	31	65	44	62	83	49
LOC115875059	NW_022145969.1;NW_022145969.1;NW_022145969.1;NW_022145969.1;NW_022145969.1;NW_022145969.1;NW_022145969.1;NW_022145969.1;NW_022145969.1;NW_022145969.1;NW_022145969.1;NW_022145969.1;NW_022145969.1	788746;796523;796845;800620;804581;807552;809030;812142;814229;814414;814630;814856;816805	789008;796620;796875;800702;804874;807755;809252;812329;814361;814573;814796;814975;817273	+;+;+;+;+;+;+;+;+;+;+;+;+	2433	4825	5499	4078	3237	3480	3205	3771	3500	4291
LOC115875060	NW_022145969.1;NW_022145969.1;NW_022145969.1;NW_022145969.1;NW_022145969.1	820514;825207;826559;827882;829064	821158;825377;826690;827947;829326	-;-;-;-;-	1277	13	29	18	9	20	10	3	3	4
LOC115875061	NW_022145969.1;NW_022145969.1;NW_022145969.1;NW_022145969.1;NW_022145969.1;NW_022145969.1	833007;835350;835633;840973;841563;848446	835191;835576;835816;841492;841848;848609	-;-;-;-;-;-	3566	1562	1947	1713	710	708	634	698	653	931
LOC115875062	NW_022145969.1;NW_022145969.1;NW_022145969.1;NW_022145969.1;NW_022145969.1;NW_022145969.1;NW_022145969.1	853517;853589;854407;854916;855345;855492;855707	853533;853918;854856;855284;855438;855649;856208	+;+;+;+;+;+;+	1920	3093	3334	2251	4064	4050	3472	6058	6574	7021
LOC115875063	NW_022145969.1;NW_022145969.1;NW_022145969.1;NW_022145969.1;NW_022145969.1;NW_022145969.1;NW_022145969.1;NW_022145969.1;NW_022145969.1;NW_022145969.1;NW_022145969.1;NW_022145969.1;NW_022145969.1;NW_022145969.1	941612;945522;946080;946320;946590;947227;947589;947850;947986;951366;958384;971619;976833;986244	942066;945684;946263;946531;946704;947504;947789;947934;948590;951521;958576;971958;977198;987904	+;+;+;+;+;+;+;+;+;+;+;+;+;+	5014	39	46	37	39	41	51	17	15	37
LOC115875064	NW_022145969.1;NW_022145969.1;NW_022145969.1;NW_022145969.1;NW_022145969.1;NW_022145969.1;NW_022145969.1;NW_022145969.1;NW_022145969.1;NW_022145969.1;NW_022145969.1	1008591;1020407;1021140;1021959;1022752;1026892;1028119;1029004;1029673;1029918;1030236	1008983;1020607;1021250;1022058;1022959;1028056;1028395;1029524;1029861;1030111;1030835	+;+;+;+;+;+;+;+;+;+;+	3959	4469	4654	4471	1428	1556	1461	1563	1548	2139
LOC115875065	NW_022145969.1;NW_022145969.1;NW_022145969.1;NW_022145969.1;NW_022145969.1;NW_022145969.1;NW_022145969.1;NW_022145969.1	986779;993623;995809;998069;998319;998923;999108;999260	989386;993819;996017;998252;998434;999056;999202;999372	-;-;-;-;-;-;-;-	3656	849	1146	815	189	234	206	150	75	95
LOC115875066	NW_022145617.1;NW_022145617.1;NW_022145617.1;NW_022145617.1;NW_022145617.1;NW_022145617.1;NW_022145617.1;NW_022145617.1;NW_022145617.1;NW_022145617.1;NW_022145617.1;NW_022145617.1;NW_022145617.1;NW_022145617.1;NW_022145617.1;NW_022145617.1	426618;430658;432753;434942;437379;439786;440169;441319;444376;448427;449561;451391;451851;453267;454811;455039	429082;431070;433110;435160;437887;440116;440429;441654;444658;448563;450026;451710;452360;453461;454974;455271	-;-;-;-;-;-;-;-;-;-;-;-;-;-;-;-	7200	1823	1865	1743	878	892	854	1054	957	1288
LOC115875067	NW_022145636.1;NW_022145636.1;NW_022145636.1;NW_022145636.1;NW_022145636.1;NW_022145636.1;NW_022145636.1;NW_022145636.1;NW_022145636.1	1885252;1907336;1909548;1914189;1915939;1916190;1916534;1918427;1919281	1885413;1907498;1909701;1914397;1916129;1916474;1916684;1918590;1920089	+;+;+;+;+;+;+;+;+	2288	292	253	185	38	35	50	7	4	3
LOC115875068	NW_022145969.1;NW_022145969.1;NW_022145969.1	961495;978978;979130	961515;979064;979216	-;-;-	195	24	10	12	10	22	16	9	6	2
LOC115875069	NW_022145969.1;NW_022145969.1	1031608;1032358	1032302;1032426	-;-	764	665	811	611	1167	1075	760	1386	1379	1723
LOC115875070	NW_022145969.1;NW_022145969.1	1034493;1035071	1034978;1035791	-;-	1207	1636	1879	1364	1506	1554	1239	2045	1955	2671
LOC115875071	NW_022145969.1;NW_022145969.1;NW_022145969.1;NW_022145969.1	1032685;1032933;1033135;1033402	1032869;1033057;1033345;1034454	+;+;+;+	1574	726	776	624	990	1143	789	1473	1138	1548
LOC115875072	NW_022145969.1;NW_022145969.1;NW_022145969.1;NW_022145969.1;NW_022145969.1;NW_022145969.1;NW_022145969.1;NW_022145969.1;NW_022145969.1;NW_022145969.1;NW_022145969.1;NW_022145969.1;NW_022145969.1;NW_022145969.1;NW_022145969.1	1035962;1036684;1037016;1037378;1037609;1037851;1038046;1038239;1038713;1038946;1039283;1039493;1039747;1039942;1040186	1036625;1036964;1037324;1037557;1037788;1037984;1038187;1038641;1038890;1039231;1039436;1039689;1039887;1040060;1040316	+;+;+;+;+;+;+;+;+;+;+;+;+;+;+	3499	2551	2744	2231	1761	1971	1613	1893	1574	2163
LOC115875073	NW_022145969.1;NW_022145969.1;NW_022145969.1;NW_022145969.1;NW_022145969.1;NW_022145969.1;NW_022145969.1;NW_022145969.1;NW_022145969.1;NW_022145969.1;NW_022145969.1	1044229;1047170;1048430;1048723;1049276;1050429;1050966;1052987;1057316;1060069;1061970	1045134;1047336;1048669;1049215;1049732;1050731;1051106;1053499;1057619;1060113;1062109	-;-;-;-;-;-;-;-;-;-;-	3709	12570	13834	12486	11197	10366	8861	12817	13056	15090
LOC115875074	NW_022145636.1;NW_022145636.1;NW_022145636.1	1927218;1927439;1930787	1927266;1929296;1931114	+;+;+	2235	0	0	0	0	2	0	0	0	0
LOC115875075	NW_022145969.1;NW_022145969.1;NW_022145969.1;NW_022145969.1;NW_022145969.1;NW_022145969.1;NW_022145969.1;NW_022145969.1;NW_022145969.1	1067143;1067776;1068358;1077095;1080785;1092003;1094871;1095066;1107282	1067321;1067894;1068425;1077162;1080855;1092309;1095005;1095218;1109702	+;+;+;+;+;+;+;+;+	3521	235	216	316	33	72	115	11	11	14
LOC115875076	NW_022145969.1;NW_022145969.1;NW_022145969.1;NW_022145969.1;NW_022145969.1;NW_022145969.1;NW_022145969.1	1120427;1120636;1121178;1121738;1121871;1122194;1122494	1120570;1120784;1121252;1121816;1122128;1122435;1122580	+;+;+;+;+;+;+	1034	4742	6460	3824	8406	9223	8132	9558	9535	11055
LOC115875078	NW_022145969.1;NW_022145969.1;NW_022145969.1;NW_022145969.1;NW_022145969.1	1118699;1119181;1119434;1119691;1119864	1118862;1119375;1119631;1119795;1120093	+;+;+;+;+	892	34	46	34	18	32	14	86	47	89
LOC115875079	NW_022145969.1;NW_022145969.1;NW_022145969.1	1110927;1111791;1113998	1111728;1111888;1114341	-;-;-	1244	2	4	2	1	1	1	1	1	0
LOC115875080	NW_022145969.1;NW_022145969.1;NW_022145969.1;NW_022145969.1;NW_022145969.1;NW_022145969.1;NW_022145969.1;NW_022145969.1;NW_022145969.1;NW_022145969.1;NW_022145969.1;NW_022145969.1;NW_022145969.1;NW_022145969.1;NW_022145969.1;NW_022145969.1;NW_022145969.1;NW_022145969.1;NW_022145969.1;NW_022145969.1;NW_022145969.1;NW_022145969.1;NW_022145969.1;NW_022145969.1;NW_022145969.1;NW_022145969.1	1123892;1133530;1134535;1134906;1135263;1157002;1158959;1163697;1165471;1168229;1172854;1179268;1184365;1189719;1205066;1205599;1209522;1209731;1209900;1216801;1217473;1218393;1219094;1220120;1228818;1246274	1125572;1133634;1134734;1135133;1135461;1157358;1159302;1163871;1165707;1168509;1173133;1179414;1184534;1189916;1205278;1206235;1209678;1209840;1209988;1216949;1217636;1218515;1219173;1220387;1228909;1246351	-;-;-;-;-;-;-;-;-;-;-;-;-;-;-;-;-;-;-;-;-;-;-;-;-;-	6762	3945	3767	3837	1392	1962	1619	807	853	965
LOC115875081	NW_022145969.1;NW_022145969.1;NW_022145969.1;NW_022145969.1;NW_022145969.1;NW_022145969.1;NW_022145969.1;NW_022145969.1;NW_022145969.1;NW_022145969.1;NW_022145969.1;NW_022145969.1;NW_022145969.1;NW_022145969.1	1249333;1291116;1294294;1295268;1302686;1304416;1304961;1305290;1305620;1305833;1306489;1306827;1307199;1309250	1249419;1291384;1294459;1295386;1302817;1304617;1305211;1305563;1305769;1305970;1306626;1307045;1307432;1309817	+;+;+;+;+;+;+;+;+;+;+;+;+;+	2947	2958	3468	2740	851	1106	1206	182	176	236
LOC115875083	NW_022145969.1;NW_022145969.1;NW_022145969.1;NW_022145969.1;NW_022145969.1;NW_022145969.1;NW_022145969.1;NW_022145969.1;NW_022145969.1	1248633;1249475;1250021;1250234;1250607;1250770;1256217;1258628;1273703	1249187;1249954;1250172;1250553;1250716;1250961;1256404;1258808;1274085	-;-;-;-;-;-;-;-;-	2561	14739	15965	11492	2885	2865	2400	1477	1765	2073
LOC115875084	NW_022145969.1;NW_022145969.1;NW_022145969.1;NW_022145969.1;NW_022145969.1;NW_022145969.1	1281329;1281792;1283554;1283748;1286643;1287575	1281518;1282171;1283697;1284236;1286798;1287861	-;-;-;-;-;-	1646	328	481	289	248	293	323	174	201	197
LOC115875085	NW_022145969.1;NW_022145969.1;NW_022145969.1;NW_022145969.1;NW_022145969.1;NW_022145969.1;NW_022145969.1	1310108;1311675;1311861;1312158;1312417;1312600;1312855	1311621;1311801;1312107;1312365;1312536;1312698;1313205	-;-;-;-;-;-;-	2666	4378	5068	3776	4304	4561	3511	4742	4072	5310
LOC115875086	NW_022145969.1;NW_022145969.1;NW_022145969.1;NW_022145969.1;NW_022145969.1;NW_022145969.1;NW_022145969.1;NW_022145969.1;NW_022145969.1	1315441;1315754;1316036;1316317;1316515;1316661;1316960;1317201;1317319	1315700;1315982;1316266;1316455;1316604;1316920;1317142;1317285;1317591	-;-;-;-;-;-;-;-;-	1750	575	569	376	523	531	465	701	721	867
LOC115875087	NW_022145641.1;NW_022145641.1	18;638	121;5973	+;+	5440	0	0	0	0	0	0	0	0	0
LOC115875088	NW_022145969.1;NW_022145969.1;NW_022145969.1;NW_022145969.1;NW_022145969.1	1313416;1314200;1314447;1314750;1315048	1314118;1314391;1314689;1314997;1315447	+;+;+;+;+	1786	1182	1387	928	1031	1072	956	1572	1436	1716
LOC115875089	NW_022145969.1;NW_022145969.1;NW_022145969.1;NW_022145969.1;NW_022145969.1;NW_022145969.1	1317885;1318133;1318331;1318567;1318819;1319184	1318083;1318280;1318515;1318756;1319080;1319344	-;-;-;-;-;-	1145	1203	1447	980	1442	1586	1525	1747	1659	1928
LOC115875090	NW_022145969.1;NW_022145969.1;NW_022145969.1	1320335;1322556;1322860	1322493;1322793;1324733	-;-;-	4271	4913	6571	4625	6837	6405	4870	8600	8884	11121
LOC115875091	NW_022145969.1;NW_022145969.1;NW_022145969.1;NW_022145969.1;NW_022145969.1;NW_022145969.1	1325537;1327697;1328169;1328522;1329060;1329437	1327641;1328114;1328437;1329001;1329367;1329659	-;-;-;-;-;-	3803	4221	5134	3557	6288	7459	5855	8043	8292	8543
LOC115875092	NW_022145969.1;NW_022145969.1;NW_022145969.1;NW_022145969.1;NW_022145969.1	1329990;1330434;1330664;1332226;1338721	1330374;1330608;1331186;1332450;1339077	-;-;-;-;-	1665	797	515	685	204	365	298	356	294	368
LOC115875093	NW_022145969.1	1343545	1345594	-	2050	2493	3340	2374	7036	6326	4446	8334	7609	9563
LOC115875094	NW_022145969.1;NW_022145969.1;NW_022145969.1;NW_022145969.1;NW_022145969.1;NW_022145969.1;NW_022145969.1;NW_022145969.1;NW_022145969.1	1349347;1350316;1350732;1351033;1351199;1351405;1351588;1351860;1353223	1349770;1350549;1350823;1351145;1351344;1351536;1351721;1351979;1354473	+;+;+;+;+;+;+;+;+	2646	2104	2421	1781	2262	2159	1817	3439	3012	3661
LOC115875095	NW_022145643.1;NW_022145643.1;NW_022145643.1;NW_022145643.1;NW_022145643.1;NW_022145643.1;NW_022145643.1;NW_022145643.1;NW_022145643.1;NW_022145643.1	6093;9879;12004;13522;13779;14326;14575;14882;15096;17049	6561;10189;12123;13715;13981;14521;14812;15032;15199;17190	-;-;-;-;-;-;-;-;-;-	2128	84	184	92	106	88	133	732	729	892
LOC115875096	NW_022145969.1;NW_022145969.1	1356759;1357061	1357001;1357850	+;+	1033	2879	3859	2278	3919	3587	2620	5306	5246	6911
LOC115875097	NW_022145969.1;NW_022145969.1;NW_022145969.1;NW_022145969.1;NW_022145969.1;NW_022145969.1;NW_022145969.1;NW_022145969.1;NW_022145969.1;NW_022145969.1;NW_022145969.1	1360870;1361418;1361834;1362203;1362484;1362873;1363202;1363636;1363927;1364245;1364381	1361340;1361777;1362034;1362418;1362725;1363092;1363530;1363797;1364088;1364306;1364723	-;-;-;-;-;-;-;-;-;-;-	2768	20897	24379	18664	23994	25160	18702	18505	18719	23608
LOC115875098	NW_022145969.1;NW_022145969.1;NW_022145969.1;NW_022145969.1;NW_022145969.1;NW_022145969.1;NW_022145969.1;NW_022145969.1;NW_022145969.1;NW_022145969.1;NW_022145969.1;NW_022145969.1	1364897;1367329;1367509;1369489;1370753;1371115;1371399;1371681;1372055;1372570;1372770;1372923	1367269;1367444;1367670;1370692;1371061;1371338;1371615;1372000;1372513;1372708;1372869;1373245	+;+;+;+;+;+;+;+;+;+;+;+	5946	9995	11830	8992	10527	10558	8983	9376	9446	11162
LOC115875099	NW_022145969.1;NW_022145969.1;NW_022145969.1;NW_022145969.1;NW_022145969.1	1374430;1376290;1376634;1376892;1377170	1376234;1376578;1376835;1377120;1378076	-;-;-;-;-	3432	2486	2977	2074	2148	2439	1960	2270	2067	2438
LOC115875100	NW_022145643.1;NW_022145643.1;NW_022145643.1	272;769;2294	705;931;2419	-;-;-	723	0	3	1	0	2	2	3	5	5
LOC115875101	NW_022145969.1;NW_022145969.1;NW_022145969.1;NW_022145969.1;NW_022145969.1;NW_022145969.1;NW_022145969.1;NW_022145969.1	1378506;1379845;1380476;1380798;1381624;1381886;1382175;1382486	1378796;1380411;1380726;1381561;1381826;1382030;1382309;1385464	+;+;+;+;+;+;+;+	5335	1116	1150	860	953	945	700	955	866	1417
LOC115875102	NW_022145969.1;NW_022145969.1;NW_022145969.1;NW_022145969.1;NW_022145969.1;NW_022145969.1;NW_022145969.1;NW_022145969.1;NW_022145969.1	1390095;1393241;1393519;1395495;1396032;1396251;1396513;1396819;1397053	1393098;1393367;1393888;1395634;1396188;1396448;1396622;1397038;1397167	-;-;-;-;-;-;-;-;-	4441	1301	1359	1292	1322	1205	860	1085	1006	1321
LOC115875103	NW_022145969.1;NW_022145969.1;NW_022145969.1;NW_022145969.1;NW_022145969.1;NW_022145969.1;NW_022145969.1;NW_022145969.1;NW_022145969.1;NW_022145969.1;NW_022145969.1;NW_022145969.1;NW_022145969.1;NW_022145969.1;NW_022145969.1	1405769;1406598;1406858;1407198;1408037;1408301;1410641;1410862;1411120;1412849;1413123;1413342;1415940;1418551;1419982	1406514;1406795;1407144;1407332;1408240;1408436;1410808;1411062;1412792;1413065;1413269;1413462;1415958;1418565;1420412	-;-;-;-;-;-;-;-;-;-;-;-;-;-;-	4698	2598	3981	2899	7547	3258	3343	9341	8183	11354
LOC115875104	NW_022145969.1;NW_022145969.1;NW_022145969.1;NW_022145969.1;NW_022145969.1;NW_022145969.1;NW_022145969.1;NW_022145969.1;NW_022145969.1	1399394;1400542;1401962;1402354;1403051;1403412;1404531;1404754;1405189	1399702;1400591;1402032;1402484;1403205;1404469;1404694;1405125;1405817	+;+;+;+;+;+;+;+;+	2939	476	698	412	793	617	601	563	435	575
LOC115875105	NW_022145969.1;NW_022145969.1;NW_022145969.1;NW_022145969.1;NW_022145969.1;NW_022145969.1;NW_022145969.1;NW_022145969.1;NW_022145969.1;NW_022145969.1;NW_022145969.1;NW_022145969.1;NW_022145969.1;NW_022145969.1;NW_022145969.1;NW_022145969.1;NW_022145969.1	1426599;1426990;1427319;1427505;1427731;1427961;1428187;1428486;1428694;1428903;1430592;1430792;1430982;1431413;1431650;1431838;1434218	1426880;1427216;1427452;1427669;1427875;1428134;1428435;1428638;1428850;1429379;1430737;1430929;1431357;1431594;1431779;1432140;1435222	+;+;+;+;+;+;+;+;+;+;+;+;+;+;+;+;+	4443	4024	4528	3492	5780	5557	4629	6701	6676	7839
LOC115875106	NW_022145969.1;NW_022145969.1;NW_022145969.1;NW_022145969.1;NW_022145969.1;NW_022145969.1;NW_022145969.1;NW_022145969.1;NW_022145969.1;NW_022145969.1;NW_022145969.1;NW_022145969.1;NW_022145969.1	1457080;1470127;1470527;1471324;1473189;1473725;1474448;1474671;1474845;1475020;1475310;1475674;1475990	1457351;1470241;1470678;1471714;1473382;1473903;1474589;1474788;1474965;1475251;1475614;1475911;1477044	+;+;+;+;+;+;+;+;+;+;+;+;+	3514	3790	4126	3930	1592	1681	1438	595	570	597
LOC115875107	NW_022145645.1;NW_022145645.1	3138;5538	3283;5681	-;-	290	0	0	3	0	0	0	1	1	3
LOC115875108	NW_022145969.1;NW_022145969.1	1579972;1581012	1580711;1582595	+;+	2324	0	0	0	0	0	0	0	0	0
LOC115875109	NW_022145969.1;NW_022145969.1	1554379;1610725	1554619;1613020	+;+	2537	463	434	638	365	458	406	56	87	94
LOC115875110	NW_022145969.1;NW_022145969.1;NW_022145969.1;NW_022145969.1	1618087;1630352;1631714;1632469	1618303;1630677;1631783;1634568	+;+;+;+	2713	8062	10351	7939	5869	5990	5079	7062	6286	9146
LOC115875111	NW_022145969.1;NW_022145969.1;NW_022145969.1;NW_022145969.1	1637865;1638267;1638587;1638910	1638203;1638510;1638863;1639079	+;+;+;+	1030	307	396	187	620	629	504	917	866	1163
LOC115875112	NW_022145969.1;NW_022145969.1;NW_022145969.1;NW_022145969.1	1639230;1639613;1640266;1640600	1639554;1640210;1640547;1640912	+;+;+;+	1518	495	834	320	3336	2758	2465	3938	4117	5096
LOC115875113	NW_022145969.1;NW_022145969.1;NW_022145969.1;NW_022145969.1;NW_022145969.1;NW_022145969.1;NW_022145969.1;NW_022145969.1;NW_022145969.1;NW_022145969.1;NW_022145969.1;NW_022145969.1;NW_022145969.1;NW_022145969.1	1645288;1645690;1645909;1646080;1646434;1646666;1646877;1647089;1647527;1647825;1648111;1648339;1648598;1648748	1645473;1645825;1646028;1646363;1646609;1646820;1647035;1647466;1647771;1648052;1648282;1648543;1648692;1649176	+;+;+;+;+;+;+;+;+;+;+;+;+;+	2968	4777	6233	4449	5905	6319	5558	5842	5942	6533
LOC115875114	NW_022145969.1;NW_022145969.1;NW_022145969.1;NW_022145969.1;NW_022145969.1;NW_022145969.1	1642611;1643735;1644019;1644476;1644737;1644926	1643577;1643954;1644130;1644657;1644818;1645136	-;-;-;-;-;-	1774	1707	2128	1661	2688	2748	2152	2644	2827	3596
LOC115875115	NW_022145647.1;NW_022145647.1	37942;39456	39388;39773	-;-	1765	0	0	0	0	0	0	0	0	0
LOC115875116	NW_022145969.1;NW_022145969.1	1652633;1653877	1652860;1656907	+;+	3259	305	476	248	1547	1516	976	1244	1164	1183
LOC115875117	NW_022145972.1;NW_022145972.1	5456;37147	5678;37224	+;+	301	2167	1319	1841	252	359	265	116	45	121
LOC115875118	NW_022145973.1;NW_022145973.1;NW_022145973.1	43114;45729;45903	43822;45844;46041	-;-;-	964	1	15	22	23	23	13	24	12	15
LOC115875119	NW_022145974.1;NW_022145974.1;NW_022145974.1;NW_022145974.1;NW_022145974.1;NW_022145974.1;NW_022145974.1;NW_022145974.1;NW_022145974.1;NW_022145974.1	22517;25913;26085;27006;27628;28409;28564;28689;30309;31965	22568;25988;26237;27161;27822;28504;28632;28825;30498;32328	+;+;+;+;+;+;+;+;+;+	1488	7	13	4	6	6	3	6	2	8
LOC115875120	NW_022145975.1;NW_022145975.1;NW_022145975.1;NW_022145975.1;NW_022145975.1;NW_022145975.1	7;582;791;1091;1397;1747	308;730;861;1147;1600;1994	-;-;-;-;-;-	1031	634	330	115	268	79	297	419	345	641
LOC115875121	NW_022145975.1;NW_022145975.1;NW_022145975.1;NW_022145975.1;NW_022145975.1;NW_022145975.1;NW_022145975.1;NW_022145975.1	2255;2729;2998;3259;3414;3647;4002;4158	2667;2934;3205;3358;3595;3899;4099;4186	-;-;-;-;-;-;-;-	1489	552	257	122	147	80	206	293	288	393
LOC115875122	NW_022145975.1;NW_022145975.1;NW_022145975.1;NW_022145975.1;NW_022145975.1;NW_022145975.1;NW_022145975.1;NW_022145975.1	4702;5787;6017;6351;6544;7571;9797;11393	4833;5958;6143;6483;6730;7838;10065;11666	+;+;+;+;+;+;+;+	1562	1251	612	204	352	176	486	591	479	927
LOC115875123	NW_022145975.1;NW_022145975.1;NW_022145975.1;NW_022145975.1;NW_022145975.1	4267;4397;4925;5166;5330	4334;4553;5100;5272;5715	-;-;-;-;-	894	74	38	18	25	18	38	50	53	62
LOC115875124	NW_022145647.1;NW_022145647.1	1399;33891	2409;34158	-;-	1279	83	91	65	9	16	18	0	0	0
LOC115875125	NW_022145976.1;NW_022145976.1;NW_022145976.1	1279;1652;2485	1354;2434;2720	-;-;-	1095	0	0	0	0	0	0	0	0	0
LOC115875126	NW_022145976.1;NW_022145976.1;NW_022145976.1;NW_022145976.1	4929;5875;9209;13801	5062;6061;9213;13811	-;-;-;-	337	0	0	0	0	0	0	0	0	0
LOC115875127	NW_022145977.1;NW_022145977.1;NW_022145977.1;NW_022145977.1;NW_022145977.1;NW_022145977.1;NW_022145977.1;NW_022145977.1;NW_022145977.1;NW_022145977.1;NW_022145977.1;NW_022145977.1;NW_022145977.1;NW_022145977.1;NW_022145977.1;NW_022145977.1;NW_022145977.1;NW_022145977.1	10897;11004;11351;11568;11746;12044;12260;12788;13059;13659;13908;14869;14924;15007;15832;16202;16528;17746	10936;11294;11512;11690;11991;12209;12511;12999;13601;13782;14072;14921;15004;15057;16005;16433;16759;17986	+;+;+;+;+;+;+;+;+;+;+;+;+;+;+;+;+;+	3388	84	102	89	32	7	20	0	0	2
LOC115875128	NW_022145979.1;NW_022145979.1;NW_022145979.1;NW_022145979.1;NW_022145979.1	722;1140;2740;2978;3737	1084;1294;2925;3202;3884	-;-;-;-;-	1077	220	324	183	140	53	28	105	99	202
LOC115875129	NW_022145982.1;NW_022145982.1;NW_022145982.1;NW_022145982.1	7926;12925;13568;17038	8143;13122;13909;17200	+;+;+;+	921	54	21	56	8	18	20	0	0	0
LOC115875130	NW_022145986.1;NW_022145986.1;NW_022145986.1;NW_022145986.1	9689;11385;11669;12092	9718;11491;11834;12141	-;-;-;-	353	2	0	1	0	0	0	0	0	0
LOC115875131	NW_022145986.1;NW_022145986.1	2962;5999	3088;6222	-;-	351	1	0	4	0	0	0	0	0	0
LOC115875132	NW_022145987.1	17563	17979	-	417	0	0	0	0	0	0	0	0	0
LOC115875133	NW_022145987.1;NW_022145987.1;NW_022145987.1;NW_022145987.1;NW_022145987.1;NW_022145987.1;NW_022145987.1;NW_022145987.1;NW_022145987.1;NW_022145987.1;NW_022145987.1	18969;20662;20715;21491;24515;27037;27248;27534;28105;28956;30647	18972;20712;20821;21669;24733;27198;27377;27679;28189;29105;30869	+;+;+;+;+;+;+;+;+;+;+	1456	28	74	2	18	37	28	72	54	139
LOC115875134	NW_022145648.1;NW_022145648.1;NW_022145648.1	19437;29652;29845	19900;29843;29885	-;-;-	697	26	48	50	83	59	125	97	0	0
LOC115875135	NW_022145987.1;NW_022145987.1;NW_022145987.1	1430;2832;2967	1641;2906;3427	+;+;+	748	37	75	18	77	73	60	187	125	319
LOC115875136	NW_022145993.1;NW_022145993.1;NW_022145993.1;NW_022145993.1	51670;51951;52130;52306	51867;52064;52252;52630	+;+;+;+	760	9	1	9	24	10	35	10	31	16
LOC115875137	NW_022145993.1;NW_022145993.1;NW_022145993.1;NW_022145993.1;NW_022145993.1;NW_022145993.1	28410;28597;29242;29451;29826;33199	28547;29162;29398;29765;29923;33214	-;-;-;-;-;-	1290	122	137	60	126	114	69	125	85	140
LOC115875138	NW_022145993.1;NW_022145993.1;NW_022145993.1;NW_022145993.1;NW_022145993.1;NW_022145993.1;NW_022145993.1;NW_022145993.1	49530;49937;50105;50362;50518;50794;51064;51273	49883;50049;50311;50460;50738;51003;51218;51461	-;-;-;-;-;-;-;-	1548	594	469	608	516	475	483	420	549	625
LOC115875139	NW_022145993.1;NW_022145993.1;NW_022145993.1	48883;49084;49242	49028;49184;49527	+;+;+	533	32	36	21	44	56	50	56	63	51
LOC115875140	NW_022145993.1;NW_022145993.1;NW_022145993.1;NW_022145993.1;NW_022145993.1;NW_022145993.1;NW_022145993.1;NW_022145993.1;NW_022145993.1;NW_022145993.1;NW_022145993.1;NW_022145993.1	3806;10892;11570;13727;13920;17146;17478;19001;19964;20399;20594;21371	3963;11043;11775;13858;14054;17360;17732;19115;20158;20534;20713;21534	+;+;+;+;+;+;+;+;+;+;+;+	1983	392	531	195	275	366	213	392	387	448
LOC115875141	NW_022145998.1;NW_022145998.1;NW_022145998.1	68;823;1216	135;979;1364	+;+;+	374	47	76	68	84	92	84	118	132	99
LOC115875142	NW_022146001.1;NW_022146001.1;NW_022146001.1;NW_022146001.1;NW_022146001.1;NW_022146001.1;NW_022146001.1;NW_022146001.1;NW_022146001.1	44763;45735;45973;46470;47679;48559;49480;49853;50449	44911;45908;46234;46942;48488;48730;49736;50009;52876	+;+;+;+;+;+;+;+;+	4882	1874	1260	1151	266	1444	358	102	841	478
LOC115875143	NW_022146002.1;NW_022146002.1;NW_022146002.1;NW_022146002.1;NW_022146002.1;NW_022146002.1;NW_022146002.1;NW_022146002.1	32281;33234;34303;34590;34748;35648;36057;37475	32677;33349;34392;34661;35276;35999;37345;37763	+;+;+;+;+;+;+;+	3134	7	3	5	6	19	9	4	5	6
LOC115875144	NW_022146004.1;NW_022146004.1;NW_022146004.1;NW_022146004.1;NW_022146004.1;NW_022146004.1	46201;50697;50863;52558;80620;86258	46367;50799;51048;52668;80724;86344	-;-;-;-;-;-	759	42	94	54	76	32	9	35	92	134
LOC115875145	NW_022146004.1;NW_022146004.1;NW_022146004.1;NW_022146004.1	21927;21990;24069;24292	21938;22142;24227;24435	-;-;-;-	468	78	100	45	173	79	42	68	129	217
LOC115875146	NW_022145649.1;NW_022145649.1;NW_022145649.1;NW_022145649.1;NW_022145649.1;NW_022145649.1	3807;4556;4796;4968;5225;5639	4255;4656;4907;5130;5584;5812	+;+;+;+;+;+	1359	247	284	209	141	186	144	136	149	173
LOC115875147	NW_022146005.1;NW_022146005.1;NW_022146005.1	122097;123041;123194	122984;123141;123417	+;+;+	1213	0	3	0	1	2	2	1	1	1
LOC115875148	NW_022146005.1;NW_022146005.1;NW_022146005.1;NW_022146005.1;NW_022146005.1	1498484;1498825;1498951;1499188;1499411	1498775;1498883;1499116;1499355;1499563	-;-;-;-;-	838	0	0	0	0	0	0	0	0	0
LOC115875149	NW_022146005.1;NW_022146005.1;NW_022146005.1	1502181;1502396;1503804	1502325;1502596;1503832	-;-;-	375	0	0	0	0	0	0	0	0	0
LOC115875150	NW_022146005.1;NW_022146005.1	64094;66003	64182;67202	-;-	1289	0	0	0	0	0	0	0	0	0
LOC115875151	NW_022146005.1;NW_022146005.1;NW_022146005.1;NW_022146005.1;NW_022146005.1;NW_022146005.1;NW_022146005.1;NW_022146005.1;NW_022146005.1	278428;284002;284377;285123;306435;323082;432007;480042;511730	278899;284170;284973;285352;306719;323246;432334;480117;512164	-;-;-;-;-;-;-;-;-	2757	205	248	190	96	76	82	83	83	138
LOC115875152	NW_022146005.1;NW_022146005.1	455075;455755	455406;456618	+;+	1196	1	0	1	1	2	0	0	0	0
LOC115875153	NW_022146005.1;NW_022146005.1;NW_022146005.1	325554;325823;325983	325771;325930;326056	+;+;+	400	0	1	0	0	3	0	0	2	0
LOC115875154	NW_022146005.1;NW_022146005.1	925084;944685	925332;946228	+;+	1793	187	213	259	79	156	97	15	15	13
LOC115875155	NW_022146005.1;NW_022146005.1;NW_022146005.1;NW_022146005.1;NW_022146005.1;NW_022146005.1;NW_022146005.1	957132;963952;974334;974911;978250;986920;988443	957501;964125;974456;975021;978470;987147;988817	+;+;+;+;+;+;+	1602	379	460	423	124	121	177	145	104	210
LOC115875156	NW_022146005.1;NW_022146005.1;NW_022146005.1;NW_022146005.1;NW_022146005.1;NW_022146005.1;NW_022146005.1;NW_022146005.1;NW_022146005.1;NW_022146005.1;NW_022146005.1;NW_022146005.1;NW_022146005.1;NW_022146005.1;NW_022146005.1;NW_022146005.1;NW_022146005.1;NW_022146005.1;NW_022146005.1	992232;1018982;1041037;1041876;1044136;1046323;1049512;1054549;1056228;1056481;1056772;1057247;1057705;1058025;1059686;1060203;1064535;1064760;1066627	992480;1019081;1041281;1042169;1044536;1047124;1049682;1054815;1056426;1056646;1057038;1057552;1057949;1058334;1059862;1060379;1064699;1065006;1067367	+;+;+;+;+;+;+;+;+;+;+;+;+;+;+;+;+;+;+	5529	258	259	370	46	23	23	35	24	54
LOC115875157	NW_022145649.1;NW_022145649.1;NW_022145649.1;NW_022145649.1	3167;3395;3622;3957	3334;3567;3797;3981	-;-;-;-	542	74	180	45	108	141	156	144	282	373
LOC115875158	NW_022146005.1;NW_022146005.1;NW_022146005.1;NW_022146005.1;NW_022146005.1;NW_022146005.1;NW_022146005.1;NW_022146005.1;NW_022146005.1	1069408;1069832;1071964;1072154;1072406;1072734;1073126;1074319;1074689	1069775;1069950;1072096;1072352;1072558;1073066;1073273;1074629;1074857	-;-;-;-;-;-;-;-;-	1933	1389	1457	1094	1148	1251	958	1396	1302	1422
LOC115875159	NW_022146005.1;NW_022146005.1;NW_022146005.1;NW_022146005.1;NW_022146005.1;NW_022146005.1	1077030;1086059;1088218;1088483;1088811;1089417	1077067;1088034;1088421;1088758;1089355;1090029	-;-;-;-;-;-	3652	337	277	235	235	216	159	337	396	203
LOC115875160	NW_022146005.1;NW_022146005.1;NW_022146005.1;NW_022146005.1;NW_022146005.1;NW_022146005.1;NW_022146005.1;NW_022146005.1;NW_022146005.1;NW_022146005.1;NW_022146005.1;NW_022146005.1;NW_022146005.1;NW_022146005.1;NW_022146005.1;NW_022146005.1;NW_022146005.1;NW_022146005.1;NW_022146005.1	1096600;1096836;1097050;1097539;1097883;1098094;1098284;1099951;1100170;1100396;1100801;1102672;1104421;1104648;1104910;1105097;1105274;1106044;1108476	1096695;1096979;1097286;1097724;1098039;1098162;1098355;1100114;1100338;1100628;1100961;1102904;1104585;1104851;1105038;1105217;1105479;1106470;1108849	+;+;+;+;+;+;+;+;+;+;+;+;+;+;+;+;+;+;+	3547	1156	1299	1111	1241	1145	1096	1713	1670	1849
LOC115875161	NW_022146005.1;NW_022146005.1;NW_022146005.1;NW_022146005.1;NW_022146005.1	1111202;1111790;1112015;1112182;1112564	1111733;1111941;1112120;1112429;1112693	-;-;-;-;-	1168	1952	2244	1642	1777	1862	1680	2136	1952	2700
LOC115875162	NW_022146005.1;NW_022146005.1;NW_022146005.1;NW_022146005.1;NW_022146005.1;NW_022146005.1;NW_022146005.1;NW_022146005.1;NW_022146005.1;NW_022146005.1	1114170;1114376;1114564;1114811;1115012;1115240;1115403;1115641;1115822;1116349	1114308;1114511;1114720;1114954;1115184;1115347;1115589;1115754;1115993;1116693	-;-;-;-;-;-;-;-;-;-	1675	582	618	431	485	607	464	366	296	366
LOC115875163	NW_022146005.1;NW_022146005.1;NW_022146005.1;NW_022146005.1;NW_022146005.1;NW_022146005.1;NW_022146005.1;NW_022146005.1;NW_022146005.1;NW_022146005.1;NW_022146005.1	1113604;1114035;1118284;1153559;1161107;1162883;1163378;1166209;1167734;1173540;1176871	1113755;1114077;1118553;1153636;1161276;1163068;1163524;1166349;1167886;1173680;1179031	+;+;+;+;+;+;+;+;+;+;+	3642	6270	10773	6596	9463	9454	7558	17365	15642	17643
LOC115875164	NW_022146005.1;NW_022146005.1;NW_022146005.1;NW_022146005.1;NW_022146005.1;NW_022146005.1;NW_022146005.1;NW_022146005.1;NW_022146005.1;NW_022146005.1;NW_022146005.1;NW_022146005.1;NW_022146005.1;NW_022146005.1;NW_022146005.1;NW_022146005.1;NW_022146005.1;NW_022146005.1;NW_022146005.1;NW_022146005.1	1180084;1180541;1183942;1185256;1186322;1187667;1189644;1191333;1191472;1191647;1191881;1193759;1193984;1194763;1197669;1198982;1199170;1199525;1202221;1206261	1180245;1180693;1184118;1185374;1186339;1187740;1189812;1191414;1191569;1191825;1192090;1193925;1194156;1194891;1197925;1199106;1199325;1199666;1202391;1209114	+;+;+;+;+;+;+;+;+;+;+;+;+;+;+;+;+;+;+;+	5615	9657	11348	9380	6171	6186	5432	6080	6274	7429
LOC115875165	NW_022145654.1;NW_022145654.1;NW_022145654.1	199;2462;3004	2386;2782;3470	-;-;-	2976	0	0	0	0	0	0	0	0	0
LOC115875166	NW_022146005.1;NW_022146005.1;NW_022146005.1;NW_022146005.1;NW_022146005.1;NW_022146005.1;NW_022146005.1;NW_022146005.1;NW_022146005.1;NW_022146005.1;NW_022146005.1;NW_022146005.1;NW_022146005.1;NW_022146005.1;NW_022146005.1;NW_022146005.1	1218038;1220918;1260096;1260363;1262757;1265448;1265955;1266166;1266710;1267470;1267670;1267947;1269247;1269544;1269767;1271001	1218380;1221500;1260245;1260476;1263016;1265603;1266102;1266293;1266868;1267606;1267890;1268089;1269461;1269641;1269935;1272257	+;+;+;+;+;+;+;+;+;+;+;+;+;+;+;+	4281	3552	3141	3544	3416	3347	2683	6100	6146	6890
LOC115875167	NW_022146005.1;NW_022146005.1;NW_022146005.1;NW_022146005.1;NW_022146005.1;NW_022146005.1;NW_022146005.1	1213776;1216550;1216787;1217137;1217296;1217701;1226194	1214574;1216736;1216971;1217229;1217635;1217967;1226393	-;-;-;-;-;-;-	2071	1751	2221	1528	2265	2356	1897	3208	3278	3721
LOC115875168	NW_022146005.1;NW_022146005.1	1355912;1358842	1356196;1360344	+;+	1788	92	92	111	46	28	41	6	3	2
LOC115875169	NW_022146005.1;NW_022146005.1;NW_022146005.1	1367210;1367503;1367727	1367366;1367664;1368120	+;+;+	713	2155	3021	1459	8424	7259	6533	9217	9875	11022
LOC115875170	NW_022146005.1;NW_022146005.1;NW_022146005.1;NW_022146005.1	1471253;1471489;1471666;1471865	1471404;1471557;1471799;1472324	+;+;+;+	815	827	991	669	1176	1335	1323	1592	1526	1673
LOC115875171	NW_022146005.1;NW_022146005.1;NW_022146005.1;NW_022146005.1	1473490;1473926;1474105;1474329	1473870;1474051;1474246;1474741	-;-;-;-	1062	1409	1607	1192	975	1066	905	935	914	1232
LOC115875172	NW_022146005.1;NW_022146005.1;NW_022146005.1	1472367;1473049;1473315	1472978;1473266;1473505	+;+;+	1021	290	325	264	415	451	356	625	523	698
LOC115875173	NW_022146005.1;NW_022146005.1;NW_022146005.1;NW_022146005.1;NW_022146005.1;NW_022146005.1	1474932;1475126;1475286;1475565;1475667;1475857	1475066;1475235;1475445;1475615;1475804;1476065	+;+;+;+;+;+	803	743	886	603	893	962	740	1098	994	1200
LOC115875174	NW_022146005.1;NW_022146005.1;NW_022146005.1	1490168;1491150;1492434	1490214;1491245;1492460	-;-;-	170	0	0	0	0	0	0	0	0	0
LOC115875175	NW_022146005.1;NW_022146005.1	107156;107607	107520;107613	-;-	372	1	0	1	0	0	0	0	0	0
LOC115875176	NW_022145661.1;NW_022145661.1;NW_022145661.1	5465;5774;6002	5710;5943;6642	-;-;-	1057	0	0	0	0	0	0	0	0	0
LOC115875177	NW_022146005.1	886166	886519	+	354	0	0	0	1	2	1	0	0	0
LOC115875178	NW_022146005.1;NW_022146005.1;NW_022146005.1;NW_022146005.1	1074498;1074689;1074921;1075273	1074629;1074854;1075206;1075297	-;-;-;-	609	173	149	114	134	143	107	157	131	157
LOC115875179	NW_022146005.1;NW_022146005.1;NW_022146005.1;NW_022146005.1;NW_022146005.1;NW_022146005.1	1075319;1075931;1076179;1076773;1079024;1079397	1075743;1076119;1076377;1077067;1079335;1079633	-;-;-;-;-;-	1657	60	39	63	11	6	9	19	19	11
LOC115875180	NW_022146005.1;NW_022146005.1	1444725;1445009	1444929;1445463	-;-	660	0	0	0	0	0	0	0	0	0
LOC115875181	NW_022146005.1;NW_022146005.1;NW_022146005.1;NW_022146005.1;NW_022146005.1;NW_022146005.1;NW_022146005.1;NW_022146005.1;NW_022146005.1;NW_022146005.1;NW_022146005.1;NW_022146005.1;NW_022146005.1;NW_022146005.1;NW_022146005.1;NW_022146005.1;NW_022146005.1;NW_022146005.1;NW_022146005.1;NW_022146005.1;NW_022146005.1;NW_022146005.1;NW_022146005.1;NW_022146005.1;NW_022146005.1;NW_022146005.1;NW_022146…	1477504;1477741;1478051;1478511;1479129;1479309;1480051;1480318;1480594;1481745;1481952;1482129;1483332;1483543;1484380;1484633;1486860;1489160;1490056;1491150;1492434;1493996;1495353;1495519;1495854;1496349;1496515;1496769;1497070;1497409	1477687;1477997;1478230;1478631;1479251;1479636;1480267;1480534;1480772;1481896;1482059;1482434;1483485;1483753;1484572;1484734;1486997;1489429;1490118;1491245;1492750;1494238;1495467;1495799;1496105;1496367;1496545;1496950;1497280;1497448	-;-;-;-;-;-;-;-;-;-;-;-;-;-;-;-;-;-;-;-;-;-;-;-;-;-;-;-;-;-	5290	6114	6081	4958	6569	6770	5232	4539	5877	5638
LOC115875182	NW_022146005.1;NW_022146005.1	1504108;1506462	1504163;1506791	-;-	386	0	0	0	0	0	0	0	0	0
LOC115875183	NW_022146005.1;NW_022146005.1;NW_022146005.1	1517454;1584161;1585530	1517501;1585262;1585811	+;+;+	1432	116	93	110	56	37	49	16	33	36
LOC115875184	NW_022146006.1;NW_022146006.1	1298;1733	1593;1830	-;-	394	0	0	0	0	0	0	0	0	0
LOC115875185	NW_022146006.1;NW_022146006.1;NW_022146006.1;NW_022146006.1;NW_022146006.1;NW_022146006.1;NW_022146006.1	891763;891917;892048;893116;893209;893888;894018	891859;891992;892100;893151;893320;893958;894143	+;+;+;+;+;+;+	571	0	0	0	0	6	1	0	1	1
LOC115875186	NW_022146006.1;NW_022146006.1	11523;12332	12329;13298	-;-	1774	63	59	50	35	40	43	12	25	53
LOC115875187	NW_022145662.1;NW_022145662.1;NW_022145662.1;NW_022145662.1	1385;1637;3967;5273	1573;1819;4196;5417	-;-;-;-	747	11	8	6	8	12	10	8	16	10
LOC115875188	NW_022146006.1	849939	850289	+	351	0	0	0	0	0	0	0	0	0
LOC115875189	NW_022146006.1;NW_022146006.1;NW_022146006.1	206602;207666;207832	207092;207773;210165	+;+;+	2933	77	122	83	81	68	66	54	72	64
LOC115875190	NW_022146006.1;NW_022146006.1;NW_022146006.1;NW_022146006.1;NW_022146006.1;NW_022146006.1;NW_022146006.1;NW_022146006.1	740420;740872;742161;742945;743345;744469;745100;746168	740709;740942;742396;743181;743452;744656;745232;746249	-;-;-;-;-;-;-;-	1345	1	1	6	0	0	1	0	0	0
LOC115875191	NW_022146006.1;NW_022146006.1;NW_022146006.1;NW_022146006.1;NW_022146006.1;NW_022146006.1;NW_022146006.1;NW_022146006.1;NW_022146006.1;NW_022146006.1;NW_022146006.1;NW_022146006.1;NW_022146006.1;NW_022146006.1	905688;907515;907917;908474;908676;911145;911420;911656;911937;913715;913933;914254;915530;915725	905923;907849;908086;908618;908969;911362;911597;911882;912074;913875;914202;914372;915673;916475	+;+;+;+;+;+;+;+;+;+;+;+;+;+	3386	216	193	269	69	130	104	8	15	10
LOC115875192	NW_022146006.1;NW_022146006.1;NW_022146006.1;NW_022146006.1;NW_022146006.1;NW_022146006.1;NW_022146006.1;NW_022146006.1;NW_022146006.1;NW_022146006.1;NW_022146006.1;NW_022146006.1;NW_022146006.1;NW_022146006.1;NW_022146006.1;NW_022146006.1	918548;918744;918950;922170;922541;922952;923174;925154;925388;925535;925730;927132;927349;927671;929231;929436	918678;918884;919143;922484;922678;923113;923391;925331;925472;925676;925867;927292;927618;927789;929374;929995	+;+;+;+;+;+;+;+;+;+;+;+;+;+;+;+	3096	139	119	218	32	42	52	4	4	3
LOC115875193	NW_022146006.1;NW_022146006.1;NW_022146006.1;NW_022146006.1;NW_022146006.1	957052;961053;961142;961424;967244	957469;961088;961345;961527;967365	-;-;-;-;-	884	550	633	442	65	28	123	45	53	66
LOC115875195	NW_022145664.1;NW_022145664.1;NW_022145664.1	1127;2065;3149	1331;2282;3411	+;+;+	686	0	0	2	47	14	21	42	66	25
LOC115875196	NW_022146008.1;NW_022146008.1;NW_022146008.1;NW_022146008.1	173065;173939;174148;182251	173143;174094;174237;182327	-;-;-;-	402	11	5	12	27	17	26	15	10	13
LOC115875197	NW_022146008.1;NW_022146008.1;NW_022146008.1	285813;290075;309888	286339;290541;309923	-;-;-	1030	19	21	5	2	4	5	4	3	10
LOC115875198	NW_022146008.1;NW_022146008.1;NW_022146008.1;NW_022146008.1;NW_022146008.1;NW_022146008.1;NW_022146008.1;NW_022146008.1	125974;132830;135990;136537;146416;152159;163976;167308	126122;132933;136137;136816;146527;152446;164176;167399	-;-;-;-;-;-;-;-	1374	6	12	7	4	8	20	22	13	20
LOC115875199	NW_022145617.1;NW_022145617.1;NW_022145617.1;NW_022145617.1;NW_022145617.1;NW_022145617.1;NW_022145617.1	457105;459587;462832;463947;464138;465280;468618	457306;459846;463009;464084;464256;465391;469528	+;+;+;+;+;+;+	1920	221	243	247	293	238	247	454	368	425
LOC115875200	NW_022146008.1;NW_022146008.1;NW_022146008.1;NW_022146008.1;NW_022146008.1;NW_022146008.1	335321;339597;339776;340562;346015;352804	335967;339712;340009;340748;346182;352864	-;-;-;-;-;-	1413	683	792	728	299	302	262	230	267	320
LOC115875201	NW_022146008.1;NW_022146008.1;NW_022146008.1;NW_022146008.1;NW_022146008.1	355609;356449;356720;358748;365068	355665;356638;356898;359009;365403	+;+;+;+;+	1024	58	53	23	938	756	505	3	1	2
LOC115875202	NW_022146008.1;NW_022146008.1;NW_022146008.1;NW_022146008.1;NW_022146008.1;NW_022146008.1;NW_022146008.1;NW_022146008.1;NW_022146008.1;NW_022146008.1;NW_022146008.1;NW_022146008.1;NW_022146008.1;NW_022146008.1;NW_022146008.1	34521;35629;42871;44980;50141;57073;57483;65635;65796;65984;71564;80395;87186;99274;118501	35043;35891;43200;45203;50455;57381;57666;65735;65927;66134;71736;80584;87436;99423;119046	-;-;-;-;-;-;-;-;-;-;-;-;-;-;-	3842	16505	19675	17924	4771	6429	5645	3017	3337	3348
LOC115875203	NW_022146008.1;NW_022146008.1;NW_022146008.1;NW_022146008.1;NW_022146008.1;NW_022146008.1;NW_022146008.1	224910;225767;231335;241928;243964;244475;245884	225000;225850;231608;242120;244124;244616;246454	+;+;+;+;+;+;+	1516	115	127	113	205	226	193	467	430	472
LOC115875204	NW_022146008.1;NW_022146008.1;NW_022146008.1	235388;235557;235727	235428;235666;235782	-;-;-	207	0	4	0	0	0	0	0	0	0
LOC115875205	NW_022146008.1;NW_022146008.1;NW_022146008.1;NW_022146008.1;NW_022146008.1;NW_022146008.1;NW_022146008.1;NW_022146008.1;NW_022146008.1;NW_022146008.1;NW_022146008.1;NW_022146008.1;NW_022146008.1;NW_022146008.1	257183;257524;258000;258205;258559;262176;264135;264353;264775;266306;266609;268032;270232;274878	257421;257789;258143;258467;258879;262458;264299;264572;264988;266542;266746;268227;270438;275206	+;+;+;+;+;+;+;+;+;+;+;+;+;+	3222	1652	2147	1285	2109	2360	1771	2091	2316	2951
LOC115875206	NW_022145667.1;NW_022145667.1;NW_022145667.1;NW_022145667.1;NW_022145667.1	30557;97450;103220;194499;269644	31545;97495;103454;194602;269811	-;-;-;-;-	1542	32	43	25	11	12	11	21	13	25
LOC115875208	NW_022146009.1	66728	67063	+	336	0	0	0	0	0	0	0	0	0
LOC115875209	NW_022146011.1;NW_022146011.1;NW_022146011.1	322582;322764;330692	322705;322873;330715	-;-;-	258	7	15	4	10	21	24	42	46	31
LOC115875210	NW_022146011.1;NW_022146011.1;NW_022146011.1	332612;336846;337011	332808;336940;337296	+;+;+	578	0	0	0	0	0	0	0	0	0
LOC115875211	NW_022146011.1;NW_022146011.1	1394909;1395112	1395055;1395560	+;+	596	1713	2348	1089	6234	6055	5375	7303	7838	9735
LOC115875212	NW_022146011.1;NW_022146011.1;NW_022146011.1	320943;321262;321808	321202;321737;321828	+;+;+	757	9	5	11	3	3	1	6	4	1
LOC115875213	NW_022146011.1;NW_022146011.1;NW_022146011.1;NW_022146011.1;NW_022146011.1;NW_022146011.1;NW_022146011.1;NW_022146011.1;NW_022146011.1;NW_022146011.1;NW_022146011.1;NW_022146011.1;NW_022146011.1;NW_022146011.1;NW_022146011.1;NW_022146011.1;NW_022146011.1;NW_022146011.1;NW_022146011.1;NW_022146011.1;NW_022146011.1;NW_022146011.1;NW_022146011.1;NW_022146011.1;NW_022146011.1;NW_022146011.1;NW_022146…	5913;32573;159054;173575;174892;177431;184782;201662;203913;207607;209583;211381;211588;213465;218727;218933;222183;222379;231521;233519;240950;245425;248250;248504;251214;253129;256242;257166	6402;32930;159128;173712;175023;177562;184983;201946;204043;207907;209839;211526;211759;213806;218867;219082;222315;222539;231752;233652;241201;245648;248441;248790;251444;253324;256451;259853	+;+;+;+;+;+;+;+;+;+;+;+;+;+;+;+;+;+;+;+;+;+;+;+;+;+;+;+	8392	6985	9093	7559	3454	3849	3351	3145	3190	3708
LOC115875214	NW_022146011.1;NW_022146011.1	224671;226372	224758;226730	+;+	447	0	0	0	0	0	0	0	0	0
LOC115875215	NW_022146011.1;NW_022146011.1;NW_022146011.1;NW_022146011.1;NW_022146011.1;NW_022146011.1;NW_022146011.1;NW_022146011.1;NW_022146011.1;NW_022146011.1	264516;265674;271319;271546;273659;273933;275875;277056;277319;277772	264689;265842;271489;271884;273828;274089;276104;277262;277711;277840	-;-;-;-;-;-;-;-;-;-	2079	1045	951	883	775	723	571	980	916	1157
LOC115875216	NW_022146011.1;NW_022146011.1;NW_022146011.1;NW_022146011.1;NW_022146011.1	278470;278866;279097;279360;279709	278811;279039;279306;279659;280461	+;+;+;+;+	1779	1234	1344	971	1282	1180	946	1824	1543	1868
LOC115875217	NW_022146011.1;NW_022146011.1;NW_022146011.1	280460;281257;281377	281198;281320;281768	-;-;-	1195	2959	2740	2139	48	49	44	44	30	65
LOC115875218	NW_022146011.1;NW_022146011.1;NW_022146011.1;NW_022146011.1;NW_022146011.1;NW_022146011.1	300628;301159;301435;305309;309630;311203	301104;301378;301599;308251;309782;311758	+;+;+;+;+;+	4514	3092	3221	2608	2864	2833	2394	3022	3092	3387
LOC115875219	NW_022145667.1;NW_022145667.1;NW_022145667.1	57951;61347;63930	58138;61545;64301	+;+;+	759	22	44	6	78	129	156	140	139	148
LOC115875220	NW_022146011.1;NW_022146011.1;NW_022146011.1;NW_022146011.1;NW_022146011.1;NW_022146011.1;NW_022146011.1;NW_022146011.1;NW_022146011.1;NW_022146011.1;NW_022146011.1;NW_022146011.1	284340;284765;286923;292257;292829;294778;295173;295335;296825;299682;299935;300153	284705;285124;287161;292432;293029;294931;295265;295533;297239;299864;300060;300375	-;-;-;-;-;-;-;-;-;-;-;-	2735	8687	9541	7368	6379	6350	4590	5181	5408	6088
LOC115875221	NW_022146011.1;NW_022146011.1;NW_022146011.1;NW_022146011.1;NW_022146011.1	353489;357830;357995;359551;364656	353781;357924;358225;359868;365059	+;+;+;+;+	1341	17	63	5	74	39	64	4	2	10
LOC115875222	NW_022146011.1;NW_022146011.1;NW_022146011.1;NW_022146011.1	366114;366570;366759;366963	366517;366704;366905;367671	+;+;+;+	1395	197	237	146	268	235	200	547	485	640
LOC115875223	NW_022146011.1;NW_022146011.1;NW_022146011.1;NW_022146011.1;NW_022146011.1;NW_022146011.1;NW_022146011.1;NW_022146011.1;NW_022146011.1;NW_022146011.1;NW_022146011.1	370994;382471;395772;395934;401185;403111;404887;410623;411348;414297;417222	371149;382688;395846;396002;401421;403288;405045;410840;411565;414581;417671	+;+;+;+;+;+;+;+;+;+;+	2263	3461	8172	3442	1752	1599	2371	476	487	474
LOC115875224	NW_022146011.1;NW_022146011.1;NW_022146011.1;NW_022146011.1;NW_022146011.1;NW_022146011.1;NW_022146011.1;NW_022146011.1;NW_022146011.1;NW_022146011.1;NW_022146011.1;NW_022146011.1;NW_022146011.1;NW_022146011.1;NW_022146011.1	432747;536706;572521;574962;577872;591203;592428;596418;596750;597842;600673;600968;601300;605550;609476	433041;536945;572853;575080;578200;591398;592549;596515;597017;597967;600858;601196;601472;606037;610942	+;+;+;+;+;+;+;+;+;+;+;+;+;+;+	4669	2603	2434	2440	917	784	768	600	636	842
LOC115875225	NW_022146011.1;NW_022146011.1;NW_022146011.1;NW_022146011.1	619399;620371;621083;627495	620278;620598;621211;628417	+;+;+;+	2160	149	164	156	258	182	205	338	401	401
LOC115875226	NW_022146011.1;NW_022146011.1;NW_022146011.1;NW_022146011.1;NW_022146011.1	638351;638922;639175;639501;639705	638865;639120;639446;639649;640098	-;-;-;-;-	1529	1249	1243	1130	833	832	620	732	734	903
LOC115875227	NW_022146011.1;NW_022146011.1;NW_022146011.1;NW_022146011.1	640416;640772;640982;641280	640718;640923;641222;642375	+;+;+;+	1792	1075	1241	977	1359	1468	1295	1654	1565	1809
LOC115875228	NW_022146011.1;NW_022146011.1;NW_022146011.1;NW_022146011.1;NW_022146011.1;NW_022146011.1;NW_022146011.1;NW_022146011.1;NW_022146011.1;NW_022146011.1	645656;649424;651639;651936;653444;654097;654672;654934;655792;656141	645825;649587;651867;652100;653530;654349;654873;655734;655912;656303	-;-;-;-;-;-;-;-;-;-	2355	6412	7289	5272	8376	9980	7775	7951	7871	8995
LOC115875229	NW_022146011.1;NW_022146011.1;NW_022146011.1	657248;657832;658252	657780;658035;658395	-;-;-	881	2577	3178	1856	3527	3541	2679	3517	3406	4674
LOC115875230	NW_022146011.1;NW_022146011.1;NW_022146011.1;NW_022146011.1;NW_022146011.1;NW_022146011.1;NW_022146011.1;NW_022146011.1;NW_022146011.1;NW_022146011.1;NW_022146011.1;NW_022146011.1;NW_022146011.1	702605;720745;743560;747037;747636;750444;750735;753398;753624;757695;758073;759186;762841	702925;721074;743780;747228;748154;750680;750908;753559;753797;757958;758174;759239;763580	+;+;+;+;+;+;+;+;+;+;+;+;+	3490	1746	2100	2038	1536	1941	1743	1559	1562	1744
LOC115875231	NW_022146011.1;NW_022146011.1	694482;700039	694786;700447	-;-	714	11	13	9	6	3	2	0	2	0
LOC115875232	NW_022146011.1;NW_022146011.1;NW_022146011.1;NW_022146011.1;NW_022146011.1;NW_022146011.1;NW_022146011.1;NW_022146011.1	772403;775726;777649;780579;780734;782874;783365;783504	772821;775938;777884;780666;780895;783137;783457;783920	+;+;+;+;+;+;+;+	1892	415	470	380	205	248	235	116	100	106
LOC115875233	NW_022145667.1;NW_022145667.1;NW_022145667.1;NW_022145667.1;NW_022145667.1;NW_022145667.1;NW_022145667.1;NW_022145667.1	288015;288107;289972;291415;293087;296896;297243;308185	288025;288260;290202;291567;293333;297007;297420;308294	-;-;-;-;-;-;-;-	1196	43	24	10	10	5	10	13	13	12
LOC115875234	NW_022146011.1;NW_022146011.1;NW_022146011.1;NW_022146011.1;NW_022146011.1	796102;801701;801843;810973;815025	796455;801782;802022;811207;815895	+;+;+;+;+	1722	71826	85923	59217	73878	83264	60440	57060	59844	70176
LOC115875235	NW_022146011.1;NW_022146011.1;NW_022146011.1;NW_022146011.1	820043;823925;824680;825432	820620;824482;825177;825969	-;-;-;-	2172	148	277	289	152	150	262	0	1	1
LOC115875236	NW_022146011.1;NW_022146011.1;NW_022146011.1;NW_022146011.1;NW_022146011.1;NW_022146011.1;NW_022146011.1;NW_022146011.1;NW_022146011.1;NW_022146011.1;NW_022146011.1;NW_022146011.1;NW_022146011.1;NW_022146011.1;NW_022146011.1;NW_022146011.1;NW_022146011.1;NW_022146011.1;NW_022146011.1	900648;907591;907701;907913;910516;910643;911583;915568;918906;919221;921181;924967;925525;935834;940594;955019;961963;963037;1041876	905893;907644;907826;908044;910587;910930;911747;915935;919162;919340;921341;925376;925710;935963;940718;955278;962145;963097;1042052	-;-;-;-;-;-;-;-;-;-;-;-;-;-;-;-;-;-;-	8521	1017	1106	1571	329	252	360	143	161	167
LOC115875237	NW_022146011.1;NW_022146011.1;NW_022146011.1;NW_022146011.1;NW_022146011.1;NW_022146011.1	1045456;1047999;1048265;1048872;1051860;1052921	1046568;1048202;1048484;1049080;1052074;1053004	-;-;-;-;-;-	2045	95	151	93	15	26	35	6	25	13
LOC115875238	NW_022146011.1;NW_022146011.1;NW_022146011.1;NW_022146011.1;NW_022146011.1	1062023;1065938;1068257;1070503;1070984	1063140;1066135;1068476;1070924;1071132	-;-;-;-;-	2107	139	86	147	55	28	77	29	45	36
LOC115875239	NW_022146011.1;NW_022146011.1;NW_022146011.1	1081091;1082561;1083391	1081571;1082810;1083681	-;-;-	1022	105	35	112	21	15	101	29	62	27
LOC115875240	NW_022146011.1;NW_022146011.1;NW_022146011.1	1145168;1145409;1145671	1145351;1145618;1147111	+;+;+	1835	1742	1728	1547	897	981	881	1126	1056	1546
LOC115875241	NW_022145668.1;NW_022145668.1;NW_022145668.1;NW_022145668.1;NW_022145668.1;NW_022145668.1;NW_022145668.1;NW_022145668.1;NW_022145668.1;NW_022145668.1	7335;7410;11640;13548;32918;33387;35091;38093;39569;46275	7408;7581;11867;13589;33151;33663;35372;38296;39810;47488	+;+;+;+;+;+;+;+;+;+	2969	118	265	199	183	168	147	218	254	420
LOC115875242	NW_022146011.1	1147035	1147613	-	579	536	800	508	807	737	611	1107	1160	1440
LOC115875243	NW_022146011.1;NW_022146011.1;NW_022146011.1;NW_022146011.1;NW_022146011.1;NW_022146011.1;NW_022146011.1;NW_022146011.1;NW_022146011.1;NW_022146011.1;NW_022146011.1;NW_022146011.1;NW_022146011.1;NW_022146011.1;NW_022146011.1;NW_022146011.1;NW_022146011.1;NW_022146011.1;NW_022146011.1;NW_022146011.1	1107995;1113836;1114206;1115654;1116010;1116263;1118444;1123237;1123520;1124796;1126362;1131271;1131504;1133573;1133835;1135089;1135469;1139155;1143114;1144590	1108237;1114044;1114327;1115687;1116201;1116504;1118819;1123517;1123541;1125001;1126745;1131445;1131716;1133767;1133971;1135318;1135736;1139610;1143164;1144977	-;-;-;-;-;-;-;-;-;-;-;-;-;-;-;-;-;-;-;-	4424	3454	5368	3307	9301	8666	7155	10589	11603	12174
LOC115875244	NW_022146011.1;NW_022146011.1;NW_022146011.1;NW_022146011.1;NW_022146011.1;NW_022146011.1	1148125;1149506;1151763;1156960;1157212;1157437	1148702;1149778;1152222;1157142;1157376;1157569	-;-;-;-;-;-	1792	2017	2666	1776	2560	2559	2050	2600	2890	3539
LOC115875245	NW_022146011.1	1155781	1156832	-	1052	922	1353	789	938	1045	890	1006	868	1095
LOC115875246	NW_022146011.1;NW_022146011.1;NW_022146011.1;NW_022146011.1;NW_022146011.1;NW_022146011.1;NW_022146011.1;NW_022146011.1;NW_022146011.1;NW_022146011.1;NW_022146011.1;NW_022146011.1;NW_022146011.1;NW_022146011.1;NW_022146011.1;NW_022146011.1;NW_022146011.1;NW_022146011.1;NW_022146011.1;NW_022146011.1;NW_022146011.1;NW_022146011.1	1178451;1178659;1187996;1190075;1192842;1193122;1195687;1195969;1196127;1198995;1199430;1199651;1199943;1200225;1200577;1200869;1203489;1203740;1206497;1206699;1209624;1210150	1178587;1178702;1188165;1190199;1192999;1193337;1195913;1196071;1196257;1199291;1199598;1199883;1200135;1200408;1200799;1201025;1203682;1203898;1206625;1206829;1210090;1210349	+;+;+;+;+;+;+;+;+;+;+;+;+;+;+;+;+;+;+;+;+;+	4047	351	283	263	267	474	189	571	231	740
LOC115875247	NW_022146011.1;NW_022146011.1;NW_022146011.1	1346594;1347308;1347846	1347256;1347457;1348526	+;+;+	1494	260	103	96	12	12	6	3	4	5
LOC115875248	NW_022146011.1;NW_022146011.1	1363320;1368491	1366549;1368701	-;-	3441	767	627	1220	517	522	408	405	371	671
LOC115875249	NW_022146011.1;NW_022146011.1;NW_022146011.1;NW_022146011.1;NW_022146011.1;NW_022146011.1	1383670;1387229;1390058;1390762;1391106;1391273	1384066;1387503;1390708;1391052;1391216;1391510	-;-;-;-;-;-	1963	3070	3601	2737	3131	3241	2571	3407	3457	4268
LOC115875250	NW_022146011.1;NW_022146011.1	1382798;1383147	1382916;1383884	+;+	857	3	12	3	2	0	12	5	5	17
LOC115875251	NW_022146011.1	1391864	1394587	-	2724	2076	2334	1791	1795	2013	1537	2459	2113	2769
LOC115875252	NW_022145669.1;NW_022145669.1;NW_022145669.1;NW_022145669.1	126;400;597;816	338;538;738;1071	+;+;+;+	750	171	191	194	265	192	149	279	271	453
LOC115875253	NW_022146011.1;NW_022146011.1;NW_022146011.1;NW_022146011.1;NW_022146011.1;NW_022146011.1;NW_022146011.1;NW_022146011.1	1396033;1396258;1396460;1396911;1398119;1398296;1399268;1403115	1396186;1396394;1396766;1397170;1398239;1398506;1399425;1403311	+;+;+;+;+;+;+;+	1545	6484	8839	5469	8037	7547	6254	7123	7712	9289
LOC115875254	NW_022146011.1;NW_022146011.1;NW_022146011.1;NW_022146011.1;NW_022146011.1	1403311;1403582;1406767;1407057;1407302	1403523;1403674;1406990;1407245;1407570	-;-;-;-;-	988	1775	2012	1477	1568	1619	1260	1603	1701	1981
LOC115875255	NW_022146011.1;NW_022146011.1;NW_022146011.1;NW_022146011.1;NW_022146011.1;NW_022146011.1;NW_022146011.1;NW_022146011.1;NW_022146011.1;NW_022146011.1;NW_022146011.1;NW_022146011.1;NW_022146011.1;NW_022146011.1;NW_022146011.1;NW_022146011.1;NW_022146011.1	1449033;1453086;1458019;1458170;1463683;1469015;1469260;1475061;1479008;1479226;1480800;1480998;1486092;1486367;1486638;1491267;1491414	1449165;1453946;1458109;1458466;1463914;1469205;1469394;1475244;1479171;1479288;1480937;1481098;1486309;1486568;1486986;1491349;1492215	-;-;-;-;-;-;-;-;-;-;-;-;-;-;-;-;-	4244	2590	3133	2216	2877	2907	2464	4245	4092	4984
LOC115875256	NW_022146011.1;NW_022146011.1;NW_022146011.1;NW_022146011.1;NW_022146011.1;NW_022146011.1;NW_022146011.1;NW_022146011.1;NW_022146011.1;NW_022146011.1	1418386;1421363;1421609;1421911;1429420;1429672;1435768;1436060;1436528;1436730	1418760;1421554;1421831;1422125;1429611;1429894;1435982;1436473;1436669;1437230	-;-;-;-;-;-;-;-;-;-	2692	1203	1491	1033	1205	1188	860	1484	1379	1559
LOC115875257	NW_022146011.1;NW_022146011.1;NW_022146011.1;NW_022146011.1;NW_022146011.1	1437248;1439503;1439741;1442635;1448767	1437600;1439680;1439865;1442845;1449137	+;+;+;+;+	1238	600	820	561	595	547	591	719	771	958
LOC115875258	NW_022146011.1;NW_022146011.1;NW_022146011.1;NW_022146011.1;NW_022146011.1;NW_022146011.1	1493454;1497951;1500870;1501154;1501360;1502192	1493896;1498121;1501098;1501311;1501539;1502273	-;-;-;-;-;-	1263	2312	3240	2213	1514	1735	1477	1797	1352	1707
LOC115875259	NW_022146011.1;NW_022146011.1	374001;374415	374085;374996	+;+	667	0	1	0	0	0	0	0	0	0
LOC115875260	NW_022146011.1	633021	634934	+	1914	0	0	0	0	0	0	0	0	0
LOC115875261	NW_022145675.1;NW_022145675.1	2005;4128	3870;4366	-;-	2105	0	0	0	0	0	0	0	0	0
LOC115875262	NW_022146011.1;NW_022146011.1;NW_022146011.1;NW_022146011.1;NW_022146011.1	830439;833550;833710;833909;834900	831103;833649;833814;834064;835057	+;+;+;+;+	1184	31	43	48	33	36	46	17	18	21
LOC115875263	NW_022146011.1;NW_022146011.1;NW_022146011.1;NW_022146011.1;NW_022146011.1;NW_022146011.1	872907;876455;881673;891748;896344;896449	873069;876579;881932;891930;896404;896529	-;-;-;-;-;-	873	34	29	61	8	10	16	4	6	1
LOC115875264	NW_022146011.1;NW_022146011.1;NW_022146011.1;NW_022146011.1;NW_022146011.1;NW_022146011.1;NW_022146011.1;NW_022146011.1;NW_022146011.1;NW_022146011.1;NW_022146011.1;NW_022146011.1;NW_022146011.1;NW_022146011.1;NW_022146011.1;NW_022146011.1;NW_022146011.1;NW_022146011.1;NW_022146011.1;NW_022146011.1;NW_022146011.1	1158002;1159311;1159426;1159676;1160667;1160941;1161221;1161726;1161882;1162078;1162427;1162646;1164129;1164375;1164626;1167912;1169503;1169776;1170100;1170293;1176078	1158115;1159354;1159595;1159800;1160824;1161156;1161447;1161828;1162009;1162365;1162592;1162878;1164321;1164558;1164848;1168068;1169696;1169934;1170228;1170423;1176528	+;+;+;+;+;+;+;+;+;+;+;+;+;+;+;+;+;+;+;+;+	3793	717	2015	519	567	281	837	266	96	295
LOC115875265	NW_022146011.1;NW_022146011.1;NW_022146011.1;NW_022146011.1;NW_022146011.1;NW_022146011.1;NW_022146011.1;NW_022146011.1;NW_022146011.1;NW_022146011.1;NW_022146011.1;NW_022146011.1;NW_022146011.1	1216115;1216666;1217001;1219884;1220504;1221223;1226971;1227370;1227794;1228027;1229668;1230019;1231758	1216544;1216838;1217142;1220174;1220588;1221425;1227158;1227571;1227963;1228168;1229958;1230103;1232020	+;+;+;+;+;+;+;+;+;+;+;+;+	2665	473	480	383	315	373	260	180	112	192
LOC115875266	NW_022146011.1;NW_022146011.1;NW_022146011.1;NW_022146011.1;NW_022146011.1;NW_022146011.1	1327980;1331627;1339207;1370182;1371363;1374549	1328081;1331801;1339371;1370668;1371561;1375036	+;+;+;+;+;+	1616	24	31	17	7	7	5	8	10	13
LOC115875267	NW_022146011.1	235590	235730	+	141	1	0	1	2	0	0	0	3	1
LOC115875268	NW_022146013.1;NW_022146013.1;NW_022146013.1	289568;289747;290042	289693;289987;290164	+;+;+	490	0	0	0	0	0	0	1	0	0
LOC115875269	NW_022146013.1	223529	224332	+	804	0	0	0	1	0	0	0	0	0
LOC115875270	NW_022145676.1;NW_022145676.1;NW_022145676.1;NW_022145676.1	16939;18194;19117;19600	17004;18296;19449;19696	-;-;-;-	599	48	100	75	17	32	44	45	30	57
LOC115875271	NW_022146013.1;NW_022146013.1;NW_022146013.1	424540;428880;429279	424803;429209;431159	-;-;-	2475	2	2	0	1	1	0	1	1	0
LOC115875272	NW_022146013.1	432334	434289	+	1956	0	0	0	0	0	0	0	0	0
LOC115875273	NW_022146013.1;NW_022146013.1	453636;453786	453720;454600	+;+	900	0	0	0	0	0	0	0	0	0
LOC115875274	NW_022146015.1;NW_022146015.1;NW_022146015.1;NW_022146015.1;NW_022146015.1;NW_022146015.1;NW_022146015.1;NW_022146015.1;NW_022146015.1;NW_022146015.1	58992;119619;133744;141914;169838;171770;185904;187703;189893;191576	59086;119723;133831;142074;169957;171844;186129;187794;190081;191725	+;+;+;+;+;+;+;+;+;+	1301	107	104	106	12	10	18	1	0	0
LOC115875275	NW_022146016.1	76088	76918	+	831	0	0	0	0	0	0	1	0	0
LOC115875276	NW_022146016.1	219012	219380	-	369	1	0	0	1	0	0	1	0	0
LOC115875277	NW_022146016.1;NW_022146016.1	465142;489402	465171;490752	+;+	1381	146	211	120	167	309	101	231	65	375
LOC115875278	NW_022145676.1;NW_022145676.1;NW_022145676.1;NW_022145676.1;NW_022145676.1;NW_022145676.1;NW_022145676.1;NW_022145676.1;NW_022145676.1;NW_022145676.1;NW_022145676.1;NW_022145676.1;NW_022145676.1;NW_022145676.1	2135;2402;2609;5282;5622;6084;6479;8500;8769;10997;11311;11655;12182;12429	2350;2546;2881;5559;5949;6422;6744;8713;9004;11189;11583;11881;12427;12623	+;+;+;+;+;+;+;+;+;+;+;+;+;+	3429	330	333	359	325	255	167	237	222	246
LOC115875279	NW_022146016.1;NW_022146016.1;NW_022146016.1;NW_022146016.1	317458;317666;318555;318825	317615;318499;318768;319204	+;+;+;+	1586	1449	1769	1142	1557	1451	1118	2074	2120	2836
LOC115875280	NW_022146016.1;NW_022146016.1;NW_022146016.1;NW_022146016.1;NW_022146016.1;NW_022146016.1;NW_022146016.1;NW_022146016.1;NW_022146016.1;NW_022146016.1;NW_022146016.1;NW_022146016.1;NW_022146016.1;NW_022146016.1;NW_022146016.1;NW_022146016.1;NW_022146016.1;NW_022146016.1;NW_022146016.1;NW_022146016.1;NW_022146016.1;NW_022146016.1;NW_022146016.1;NW_022146016.1;NW_022146016.1	329376;347253;347576;347908;348375;348728;351771;357623;357783;357993;358590;358853;359179;364899;367319;367466;367633;368275;372438;372705;376199;379252;383185;396274;411931	330406;347521;347852;348088;348664;348985;351949;357729;357940;358534;358800;359096;359238;365005;367398;367577;367699;368382;372598;372876;376304;379428;383463;396542;412340	-;-;-;-;-;-;-;-;-;-;-;-;-;-;-;-;-;-;-;-;-;-;-;-;-	5855	2776	3084	2640	1840	1657	1353	2253	2340	2591
LOC115875281	NW_022146016.1;NW_022146016.1;NW_022146016.1	413700;414537;415291	414444;414941;415745	-;-;-	1605	12509	13028	8666	13088	14134	11050	10674	11168	12875
LOC115875282	NW_022146016.1;NW_022146016.1;NW_022146016.1	412691;413031;413270	412979;413214;413489	+;+;+	693	242	267	199	209	280	200	444	393	560
LOC115875283	NW_022146016.1;NW_022146016.1;NW_022146016.1;NW_022146016.1;NW_022146016.1;NW_022146016.1;NW_022146016.1;NW_022146016.1	418473;418704;419237;419508;420663;424932;445826;446171	418648;419161;419453;419644;421037;425262;446104;446653	+;+;+;+;+;+;+;+	2456	3727	4586	3169	4519	4833	4009	5761	5904	6963
LOC115875284	NW_022146016.1;NW_022146016.1;NW_022146016.1;NW_022146016.1;NW_022146016.1;NW_022146016.1	446678;446933;447486;447775;447998;448584	446880;447426;447721;447948;448530;449044	-;-;-;-;-;-	2101	960	1140	815	2252	2481	1973	3150	2672	3793
LOC115875285	NW_022146016.1;NW_022146016.1	455175;455426	455355;455460	-;-	216	1	0	1	0	1	0	1	0	0
LOC115875286	NW_022146017.1;NW_022146017.1;NW_022146017.1	7275;7718;9444	7668;8463;9593	-;-;-	1290	0	0	0	0	0	0	0	0	0
LOC115875287	NW_022146019.1;NW_022146019.1;NW_022146019.1	157338;157424;157714	157357;157459;157750	-;-;-	93	0	0	0	0	0	0	0	0	0
LOC115875288	NW_022146023.1;NW_022146023.1	43767;44169	44114;45069	+;+	1249	0	2	0	0	0	0	0	0	0
LOC115875289	NW_022145617.1;NW_022145617.1;NW_022145617.1;NW_022145617.1;NW_022145617.1;NW_022145617.1;NW_022145617.1;NW_022145617.1;NW_022145617.1;NW_022145617.1;NW_022145617.1;NW_022145617.1;NW_022145617.1;NW_022145617.1;NW_022145617.1;NW_022145617.1;NW_022145617.1;NW_022145617.1;NW_022145617.1;NW_022145617.1;NW_022145617.1;NW_022145617.1;NW_022145617.1;NW_022145617.1;NW_022145617.1;NW_022145617.1;NW_022145…	479148;482666;482915;484099;484525;486104;486570;486775;488132;491531;492897;493084;495434;497605;497835;498700;498906;499425;499693;501404;501718;503481;504844;505127;507843;508109;512262;512406	479401;482855;483073;484268;484724;486309;486716;486993;488306;491724;493020;493285;495866;497777;497940;498846;499150;499635;499871;501565;501963;503679;505069;505271;508046;508225;512350;512508	-;-;-;-;-;-;-;-;-;-;-;-;-;-;-;-;-;-;-;-;-;-;-;-;-;-;-;-	5225	307	318	228	58	113	80	33	33	45
LOC115875290	NW_022146023.1;NW_022146023.1	45772;46445	46388;46864	-;-	1037	0	3	0	0	0	0	0	0	0
LOC115875291	NW_022146024.1;NW_022146024.1;NW_022146024.1;NW_022146024.1;NW_022146024.1;NW_022146024.1;NW_022146024.1;NW_022146024.1;NW_022146024.1;NW_022146024.1;NW_022146024.1;NW_022146024.1;NW_022146024.1;NW_022146024.1;NW_022146024.1	196567;204828;213833;214320;593217;604972;605292;607631;612699;618915;634241;648147;649585;649749;650267	196680;204896;213997;214511;593390;605090;605478;607756;612874;618986;634419;648224;649690;649861;650852	-;-;-;-;-;-;-;-;-;-;-;-;-;-;-	2456	886	1005	710	969	1038	774	1429	1586	1486
LOC115875292	NW_022146024.1;NW_022146024.1;NW_022146024.1;NW_022146024.1;NW_022146024.1;NW_022146024.1;NW_022146024.1;NW_022146024.1;NW_022146024.1;NW_022146024.1;NW_022146024.1;NW_022146024.1;NW_022146024.1;NW_022146024.1;NW_022146024.1;NW_022146024.1;NW_022146024.1;NW_022146024.1;NW_022146024.1;NW_022146024.1;NW_022146024.1;NW_022146024.1;NW_022146024.1;NW_022146024.1;NW_022146024.1;NW_022146024.1;NW_022146…	691369;691522;695018;695313;695505;700965;701618;703523;703753;704219;708284;708641;709356;713093;713711;714079;714894;715806;716459;718332;718646;718990;719375;721795;738357;738848;740238;744507;745437;745682;751201;754725	691466;691607;695215;695448;695641;701363;701802;703691;703894;704322;708345;708830;709923;713388;713834;714316;715107;716375;716631;718541;718850;719147;719644;722059;738523;739032;740339;744698;745624;745843;751470;754931	+;+;+;+;+;+;+;+;+;+;+;+;+;+;+;+;+;+;+;+;+;+;+;+;+;+;+;+;+;+;+;+	6670	900	313	427	44	44	39	57	29	11
LOC115875293	NW_022146024.1	829558	830289	-	732	0	0	0	0	0	0	0	0	0
LOC115875294	NW_022146024.1	1155888	1156487	+	600	0	0	0	0	0	0	0	0	0
LOC115875295	NW_022146024.1	1263951	1264607	+	657	0	0	0	0	0	0	0	0	0
LOC115875296	NW_022146024.1;NW_022146024.1;NW_022146024.1	1303572;1303995;1304229	1303937;1304176;1304266	-;-;-	586	0	0	0	0	0	0	0	0	0
LOC115875297	NW_022146024.1;NW_022146024.1;NW_022146024.1;NW_022146024.1;NW_022146024.1;NW_022146024.1;NW_022146024.1	1377747;1378052;1380160;1380376;1388718;1389059;1391018	1377882;1378187;1380283;1380594;1389000;1389204;1391226	-;-;-;-;-;-;-	1253	11	6	6	1	4	0	3	1	0
LOC115875298	NW_022146024.1;NW_022146024.1;NW_022146024.1;NW_022146024.1;NW_022146024.1;NW_022146024.1;NW_022146024.1;NW_022146024.1	652785;653560;665536;670871;671056;678642;680467;687937	653152;653735;665776;671053;671149;678780;680596;688447	+;+;+;+;+;+;+;+	1842	6049	8280	5105	10702	12731	8842	11206	11820	13897
LOC115875299	NW_022146024.1;NW_022146024.1;NW_022146024.1	651045;651418;651688	651355;651622;652292	-;-;-	1121	419	620	373	1019	926	923	1403	1350	1607
LOC115875300	NW_022145677.1;NW_022145677.1;NW_022145677.1	347718;356302;356681	347852;356628;356872	-;-;-	654	1	3	0	0	0	0	0	0	0
LOC115875301	NW_022146024.1;NW_022146024.1;NW_022146024.1;NW_022146024.1;NW_022146024.1;NW_022146024.1;NW_022146024.1;NW_022146024.1	722283;723893;725659;727804;728167;733300;733904;734862	722686;724144;725899;728016;728310;733508;734070;735124	-;-;-;-;-;-;-;-	1893	6	8	7	4	6	2	3	4	5
LOC115875302	NW_022146024.1;NW_022146024.1;NW_022146024.1;NW_022146024.1;NW_022146024.1;NW_022146024.1;NW_022146024.1;NW_022146024.1	755240;755618;757296;757856;758204;758976;759197;760591	755553;755735;757458;758011;758375;759121;759283;761055	+;+;+;+;+;+;+;+	1621	15	75	10	84	61	88	144	175	216
LOC115875303	NW_022146024.1;NW_022146024.1	763558;765810	764905;765842	-;-	1381	43	38	38	14	22	16	4	4	7
LOC115875304	NW_022146024.1;NW_022146024.1;NW_022146024.1;NW_022146024.1;NW_022146024.1;NW_022146024.1	816859;819489;819770;821952;822182;826701	817174;819711;819921;822122;822358;827673	+;+;+;+;+;+	2012	36	41	28	10	6	21	3	4	11
LOC115875305	NW_022146024.1;NW_022146024.1;NW_022146024.1;NW_022146024.1;NW_022146024.1;NW_022146024.1;NW_022146024.1;NW_022146024.1;NW_022146024.1;NW_022146024.1;NW_022146024.1	104131;117014;119202;126587;127060;144321;146168;154648;163909;164395;164680	105207;117157;119341;126709;127179;144456;146266;154716;164073;164603;164698	-;-;-;-;-;-;-;-;-;-;-	2301	98	102	102	48	44	44	68	64	72
LOC115875306	NW_022146026.1;NW_022146026.1;NW_022146026.1;NW_022146026.1;NW_022146026.1;NW_022146026.1;NW_022146026.1;NW_022146026.1	102765;103706;105508;105765;107107;109239;111775;121389	103021;103951;105706;106036;107256;109417;111837;123051	+;+;+;+;+;+;+;+	3029	1241	1555	1368	1088	1064	1002	1687	1610	1932
LOC115875307	NW_022146026.1;NW_022146026.1;NW_022146026.1;NW_022146026.1	133245;135259;138760;139868	133666;135503;138933;139985	-;-;-;-	959	18	21	18	23	14	11	14	12	14
LOC115875308	NW_022146026.1;NW_022146026.1	6769;58949	6905;61513	+;+	2702	29	38	33	27	25	30	44	48	57
LOC115875309	NW_022146027.1;NW_022146027.1	41645;44039	41929;44429	+;+	676	13	5	5	14	3	6	6	6	11
LOC115875310	NW_022146027.1	83551	84210	+	660	2	3	7	3	7	2	6	19	3
LOC115875311	NW_022146027.1	86527	87108	+	582	0	0	0	0	1	0	0	0	0
LOC115875312	NW_022146029.1;NW_022146029.1;NW_022146029.1;NW_022146029.1;NW_022146029.1	215381;246186;291216;317431;321525	216234;246296;291319;317560;321547	+;+;+;+;+	1222	68	104	78	16	19	31	20	19	28
LOC115875313	NW_022146029.1;NW_022146029.1;NW_022146029.1	419019;430212;435743	419239;430479;435888	-;-;-	635	0	2	0	0	0	1	0	0	0
LOC115875314	NW_022146029.1;NW_022146029.1	592069;592346	592290;592576	-;-	453	0	0	0	0	1	5	0	0	0
LOC115875315	NW_022145677.1;NW_022145677.1	282064;290929	282364;291274	+;+	647	46	35	24	48	68	28	65	46	75
LOC115875316	NW_022146029.1;NW_022146029.1	930589;934858	931304;934915	-;-	774	0	0	0	0	0	0	0	1	0
LOC115875317	NW_022146029.1	1109978	1110676	+	699	0	0	0	0	0	0	0	0	0
LOC115875318	NW_022146029.1;NW_022146029.1	1273027;1310561	1273408;1311144	+;+	966	0	1	0	0	0	0	0	0	0
LOC115875319	NW_022146029.1;NW_022146029.1	1373963;1374621	1374348;1374899	+;+	665	0	0	0	0	0	0	0	0	0
LOC115875320	NW_022145677.1;NW_022145677.1	115060;117954	115343;118898	+;+	1229	96	67	62	114	127	101	97	116	129
LOC115875321	NW_022146029.1;NW_022146029.1;NW_022146029.1;NW_022146029.1;NW_022146029.1;NW_022146029.1;NW_022146029.1;NW_022146029.1	326103;326675;327086;327783;327823;327879;334068;337704	326250;326896;327181;327821;327877;328155;334102;337822	-;-;-;-;-;-;-;-	991	524	498	502	80	97	83	27	23	20
LOC115875322	NW_022146029.1;NW_022146029.1	506173;511184	510323;511327	-;-	4295	0	0	0	0	0	0	0	0	0
LOC115875323	NW_022146029.1;NW_022146029.1;NW_022146029.1;NW_022146029.1;NW_022146029.1;NW_022146029.1;NW_022146029.1;NW_022146029.1;NW_022146029.1;NW_022146029.1;NW_022146029.1;NW_022146029.1	962173;1026489;1086156;1124045;1150202;1188842;1201462;1201488;1202236;1208348;1228708;1231081	962420;1026527;1086191;1124083;1150330;1189344;1201479;1201700;1202294;1208607;1228824;1231655	+;+;+;+;+;+;+;+;+;+;+;+	2236	611	722	486	1231	1261	952	908	644	896
LOC115875324	NW_022145679.1;NW_022145679.1;NW_022145679.1	151428;156491;157870	151560;156643;158075	+;+;+	492	12	9	3	0	1	0	3	0	4
LOC115875326	NW_022146030.1;NW_022146030.1	102864;104374	103223;104510	+;+	497	0	0	0	0	0	0	0	0	0
LOC115875327	NW_022146030.1;NW_022146030.1;NW_022146030.1;NW_022146030.1	450372;450681;450874;451149	450606;450762;451078;451622	+;+;+;+	996	0	0	0	0	0	0	0	0	0
LOC115875328	NW_022146030.1;NW_022146030.1	622487;623060	622569;623152	-;-	176	1	9	2	0	4	2	0	0	0
LOC115875329	NW_022146030.1;NW_022146030.1;NW_022146030.1;NW_022146030.1;NW_022146030.1;NW_022146030.1;NW_022146030.1;NW_022146030.1;NW_022146030.1;NW_022146030.1;NW_022146030.1;NW_022146030.1;NW_022146030.1;NW_022146030.1;NW_022146030.1;NW_022146030.1;NW_022146030.1;NW_022146030.1;NW_022146030.1;NW_022146030.1;NW_022146030.1;NW_022146030.1;NW_022146030.1;NW_022146030.1	161637;191209;196501;217138;217452;217846;218291;224810;225292;225651;248037;248476;248709;249524;249853;255708;259146;259351;305901;306070;306666;306925;319027;331131	162064;191409;196679;217390;217785;218209;218459;225238;225588;225934;248414;248652;249473;249677;250039;256024;259296;259510;306007;306199;306868;307045;319383;331495	-;-;-;-;-;-;-;-;-;-;-;-;-;-;-;-;-;-;-;-;-;-;-;-	6510	409	197	338	202	199	199	33	95	84
LOC115875330	NW_022146030.1;NW_022146030.1;NW_022146030.1;NW_022146030.1;NW_022146030.1	374336;376720;391578;393520;407170	374669;376975;391732;393802;407421	+;+;+;+;+	1280	30	36	21	12	19	22	16	14	20
LOC115875331	NW_022146030.1;NW_022146030.1;NW_022146030.1	424808;429389;442353	425483;430204;442647	-;-;-	1787	32	27	33	58	34	60	9	14	16
LOC115875332	NW_022146030.1;NW_022146030.1;NW_022146030.1;NW_022146030.1;NW_022146030.1;NW_022146030.1	504061;507497;510076;517533;523149;529882	504105;507736;510334;517687;523425;530164	+;+;+;+;+;+	1259	341	336	322	150	53	109	57	57	80
LOC115875333	NW_022146030.1;NW_022146030.1;NW_022146030.1;NW_022146030.1;NW_022146030.1;NW_022146030.1;NW_022146030.1;NW_022146030.1;NW_022146030.1;NW_022146030.1;NW_022146030.1;NW_022146030.1	579920;581458;586489;588778;594646;598336;599692;600050;602600;606988;608495;616025	580073;581596;586645;588904;594742;598432;599776;600146;602896;607120;608799;616838	+;+;+;+;+;+;+;+;+;+;+;+	2502	31029	28666	31337	15217	21733	19670	1880	2642	3383
LOC115875334	NW_022146030.1;NW_022146030.1	579456;580174	580099;581437	-;-	1908	269	296	478	95	112	102	10	21	10
LOC115875335	NW_022146030.1;NW_022146030.1;NW_022146030.1	623824;624984;625789	624257;625195;625943	-;-;-	801	50048	46241	50258	24151	32052	28103	3823	4814	6242
LOC115875336	NW_022146030.1;NW_022146030.1;NW_022146030.1;NW_022146030.1;NW_022146030.1;NW_022146030.1;NW_022146030.1;NW_022146030.1;NW_022146030.1	673399;674139;674506;678612;681835;682142;688641;693214;697425	673549;674421;674721;678868;682081;682330;688788;693358;697686	+;+;+;+;+;+;+;+;+	1898	24	11	21	1	6	4	8	4	16
LOC115875337	NW_022146030.1;NW_022146030.1;NW_022146030.1;NW_022146030.1;NW_022146030.1	819320;823696;827812;830663;834668	819467;823862;828060;830818;834939	+;+;+;+;+	992	31	14	5	2	0	1	2	4	5
LOC115875338	NW_022146030.1	40911	41528	+	618	0	1	0	0	0	0	1	0	1
LOC115875339	NW_022146030.1;NW_022146030.1;NW_022146030.1;NW_022146030.1	96353;96630;97539;97838	96363;96875;97778;98026	-;-;-;-	686	0	0	0	0	0	0	0	0	0
LOC115875340	NW_022146030.1;NW_022146030.1;NW_022146030.1;NW_022146030.1;NW_022146030.1	107387;107505;107649;107957;108305	107446;107565;107711;108100;108446	+;+;+;+;+	470	5	1	1	6	1	5	3	9	5
LOC115875341	NW_022146030.1;NW_022146030.1;NW_022146030.1	639106;652598;661746	639614;652894;661878	-;-;-	939	12	28	29	25	7	10	4	8	9
LOC115875342	NW_022146030.1;NW_022146030.1	767148;790111	767359;790426	-;-	528	0	6	0	1	1	0	0	0	0
LOC115875343	NW_022146031.1;NW_022146031.1;NW_022146031.1	57051;60968;61295	57175;61169;61401	-;-;-	434	0	0	0	0	0	0	0	0	0
LOC115875344	NW_022146031.1;NW_022146031.1	70046;73360	70934;73473	-;-	1003	22	11	21	52	38	14	22	77	136
LOC115875345	NW_022146032.1;NW_022146032.1;NW_022146032.1;NW_022146032.1;NW_022146032.1	18184;18708;19030;19280;19487	18647;18966;19190;19430;19651	+;+;+;+;+	1200	34	140	31	403	382	461	171	420	653
LOC115875346	NW_022145679.1	400840	401739	-	900	0	0	0	0	0	0	0	0	0
LOC115875347	NW_022146032.1;NW_022146032.1;NW_022146032.1;NW_022146032.1;NW_022146032.1	33267;33520;33694;33895;34061	33463;33632;33839;34008;34073	-;-;-;-;-	583	0	0	0	0	0	0	0	0	0
LOC115875348	NW_022146032.1;NW_022146032.1;NW_022146032.1;NW_022146032.1	50579;63127;63306;95919	50829;63245;63421;96062	-;-;-;-	630	2	0	1	0	0	0	0	0	0
LOC115875349	NW_022146032.1;NW_022146032.1;NW_022146032.1;NW_022146032.1;NW_022146032.1;NW_022146032.1	483520;485493;491000;494166;535976;562973	484343;486197;492534;494231;536105;563102	-;-;-;-;-;-	3390	1004	1223	1295	283	317	465	170	218	281
LOC115875350	NW_022146032.1;NW_022146032.1;NW_022146032.1;NW_022146032.1;NW_022146032.1;NW_022146032.1;NW_022146032.1;NW_022146032.1;NW_022146032.1;NW_022146032.1;NW_022146032.1;NW_022146032.1	134181;156270;162380;164956;167711;171418;193118;195707;197905;203658;203877;204132	134315;156385;162395;165145;167730;171727;193260;195909;198195;203827;204074;204372	+;+;+;+;+;+;+;+;+;+;+;+	2033	337	544	318	706	910	789	828	744	1031
LOC115875351	NW_022146032.1;NW_022146032.1;NW_022146032.1;NW_022146032.1;NW_022146032.1	207032;208336;208718;209090;210109	207974;208600;208880;209478;210569	-;-;-;-;-	2221	1388	2195	2109	2140	1600	1393	3636	3376	4492
LOC115875352	NW_022146032.1;NW_022146032.1;NW_022146032.1;NW_022146032.1;NW_022146032.1;NW_022146032.1	287230;290863;296330;296726;301776;302172	287489;291220;296542;297008;302117;302694	+;+;+;+;+;+	1979	243	312	249	299	334	262	211	212	297
LOC115875353	NW_022145679.1;NW_022145679.1;NW_022145679.1;NW_022145679.1;NW_022145679.1	416549;417371;418431;418591;418936	416568;417470;418532;418746;419065	+;+;+;+;+	508	0	5	0	0	0	2	0	2	0
LOC115875354	NW_022146032.1;NW_022146032.1;NW_022146032.1;NW_022146032.1;NW_022146032.1;NW_022146032.1;NW_022146032.1;NW_022146032.1	308022;309632;309890;310104;310287;312748;313092;317967	308186;309829;310052;310233;310440;313033;313223;318149	+;+;+;+;+;+;+;+	1411	192	57	78	5	1	4	3	1	0
LOC115875355	NW_022146032.1;NW_022146032.1;NW_022146032.1;NW_022146032.1	303281;305537;305711;307544	305386;305650;305814;307891	-;-;-;-	2672	84	49	44	3	4	0	5	1	2
LOC115875356	NW_022146032.1;NW_022146032.1;NW_022146032.1;NW_022146032.1;NW_022146032.1;NW_022146032.1	320237;321631;323616;329215;332261;339725	320422;321801;323729;329400;332492;339972	+;+;+;+;+;+	1137	279	53	12	5	6	2	4	2	0
LOC115875357	NW_022146032.1;NW_022146032.1;NW_022146032.1;NW_022146032.1;NW_022146032.1	343634;348457;349943;353461;368753	344010;348773;350126;353613;369498	-;-;-;-;-	1777	155	365	31	132	132	111	310	219	304
LOC115875358	NW_022146032.1;NW_022146032.1;NW_022146032.1;NW_022146032.1;NW_022146032.1;NW_022146032.1;NW_022146032.1;NW_022146032.1;NW_022146032.1;NW_022146032.1;NW_022146032.1;NW_022146032.1;NW_022146032.1	409994;411237;411407;411611;414926;415139;417101;417463;417676;421162;430609;445190;445596	410417;411345;411549;411778;415083;415332;417269;417623;417869;421256;430826;445437;445939	-;-;-;-;-;-;-;-;-;-;-;-;-	2625	12	30	11	11	5	11	3	2	4
LOC115875359	NW_022146032.1;NW_022146032.1;NW_022146032.1;NW_022146032.1;NW_022146032.1;NW_022146032.1;NW_022146032.1;NW_022146032.1	379267;380568;381825;384392;396884;397164;407243;409993	379598;380751;381977;385045;397101;397319;407924;410115	-;-;-;-;-;-;-;-	2502	32	102	34	17	10	40	25	20	20
LOC115875360	NW_022146032.1;NW_022146032.1;NW_022146032.1;NW_022146032.1;NW_022146032.1;NW_022146032.1;NW_022146032.1;NW_022146032.1	457681;458125;460210;462919;463271;466772;469201;476697	457797;460157;460386;463209;463432;467011;469407;477382	+;+;+;+;+;+;+;+	3913	7586	9321	6624	11273	11827	9538	8738	9545	10972
LOC115875361	NW_022146032.1;NW_022146032.1;NW_022146032.1;NW_022146032.1;NW_022146032.1;NW_022146032.1;NW_022146032.1;NW_022146032.1;NW_022146032.1	2484;2743;5172;6874;7373;8492;8694;9552;9728	2692;2948;5440;7114;7485;8612;8986;9612;9833	+;+;+;+;+;+;+;+;+	1619	12	1	4	9	0	3	1	1	8
LOC115875362	NW_022145617.1;NW_022145617.1;NW_022145617.1;NW_022145617.1;NW_022145617.1	522675;523723;524008;524469;525918	523673;523906;524200;525911;525929	-;-;-;-;-	2831	4	0	0	0	0	0	1	1	0
LOC115875363	NW_022145679.1;NW_022145679.1;NW_022145679.1;NW_022145679.1;NW_022145679.1;NW_022145679.1	503280;503523;506151;506389;510455;512123	503468;503707;506326;506551;510664;512337	-;-;-;-;-;-	1138	8	69	22	21	64	69	23	30	0
LOC115875365	NW_022146036.1	338	790	+	453	0	0	0	0	0	1	0	0	0
LOC115875366	NW_022146037.1	40407	41907	-	1501	0	3	1	1	0	0	2	5	0
LOC115875367	NW_022146040.1	7225	8313	-	1089	0	0	0	0	0	0	0	0	0
LOC115875368	NW_022146041.1;NW_022146041.1;NW_022146041.1;NW_022146041.1;NW_022146041.1;NW_022146041.1;NW_022146041.1	66656;74376;77909;84768;93440;97078;99730	66691;75195;77934;85036;93569;97228;99815	+;+;+;+;+;+;+	1518	106	155	123	54	55	62	44	42	55
LOC115875369	NW_022146042.1;NW_022146042.1	88934;90247	89743;90555	-;-	1119	6	5	5	1	0	5	1	3	0
LOC115875370	NW_022146042.1;NW_022146042.1	267426;269286	267672;269644	+;+	606	0	0	0	0	0	0	0	0	0
LOC115875371	NW_022146042.1;NW_022146042.1;NW_022146042.1;NW_022146042.1;NW_022146042.1;NW_022146042.1;NW_022146042.1;NW_022146042.1;NW_022146042.1;NW_022146042.1	6;32680;73866;94248;119606;133502;231316;233783;239616;252496	106;32831;74332;94454;119794;133657;231533;233958;239855;252964	-;-;-;-;-;-;-;-;-;-	2375	1	3	0	0	0	4	0	0	0
LOC115875372	NW_022145679.1;NW_022145679.1;NW_022145679.1;NW_022145679.1;NW_022145679.1;NW_022145679.1	642152;649895;663211;663869;709922;749273	644306;649979;663424;663904;709948;749597	-;-;-;-;-;-	2842	29	39	21	6	4	108	5	3	10
LOC115875373	NW_022146042.1	14794	14899	+	106	0	0	0	0	0	0	0	0	0
LOC115875374	NW_022146043.1;NW_022146043.1;NW_022146043.1;NW_022146043.1;NW_022146043.1;NW_022146043.1;NW_022146043.1;NW_022146043.1	382851;391500;445741;448742;453561;454871;455092;455506	383094;391664;445915;448953;453744;455022;455286;455986	+;+;+;+;+;+;+;+	1808	1	15	6	2	2	5	1	0	4
LOC115875375	NW_022146043.1;NW_022146043.1;NW_022146043.1	498042;499365;502397	498291;499606;502737	+;+;+	833	43	49	33	12	5	19	4	5	3
LOC115875376	NW_022146043.1;NW_022146043.1;NW_022146043.1;NW_022146043.1;NW_022146043.1;NW_022146043.1	10547;35173;70556;82716;92536;135999	10721;35316;70671;82880;92673;136232	+;+;+;+;+;+	972	89	62	77	9	7	9	4	13	9
LOC115875377	NW_022146043.1;NW_022146043.1;NW_022146043.1	207812;208382;208719	208325;208611;208922	-;-;-	948	793	1134	620	1508	1532	1614	1310	1172	1455
LOC115875378	NW_022146043.1;NW_022146043.1;NW_022146043.1;NW_022146043.1;NW_022146043.1	222043;222543;222800;223023;223848	222490;222739;222971;223289;224516	+;+;+;+;+	1753	1441	1855	1102	2178	2272	1731	2556	2485	2877
LOC115875379	NW_022146043.1;NW_022146043.1;NW_022146043.1;NW_022146043.1	224487;224742;225300;225510	224684;225216;225459;225924	-;-;-;-	1248	380	447	381	552	653	510	889	871	1048
LOC115875380	NW_022146043.1;NW_022146043.1;NW_022146043.1;NW_022146043.1	226024;228708;229841;232232	226454;228846;229958;232564	-;-;-;-	1021	22	3	8	0	0	0	2	2	2
LOC115875381	NW_022146043.1;NW_022146043.1;NW_022146043.1;NW_022146043.1;NW_022146043.1;NW_022146043.1;NW_022146043.1;NW_022146043.1;NW_022146043.1;NW_022146043.1;NW_022146043.1;NW_022146043.1	243013;243608;245063;246955;249169;253323;254016;255791;256772;256969;257332;260318	243199;243624;245144;247075;249282;253425;254162;255939;256911;257129;257601;260803	+;+;+;+;+;+;+;+;+;+;+;+	1977	1125	1172	1366	233	215	183	114	135	135
LOC115875382	NW_022146043.1;NW_022146043.1;NW_022146043.1;NW_022146043.1;NW_022146043.1;NW_022146043.1;NW_022146043.1;NW_022146043.1;NW_022146043.1;NW_022146043.1	261970;264698;265257;265686;265871;268989;269237;270164;272846;273131	262195;264922;265367;265808;266125;269180;269382;270322;273070;273258	-;-;-;-;-;-;-;-;-;-	1790	9	0	3	0	5	0	0	3	0
LOC115875383	NW_022146043.1;NW_022146043.1;NW_022146043.1;NW_022146043.1	273929;277589;278050;280163	274987;277708;278284;280333	-;-;-;-	1585	70	52	39	103	113	81	42	37	33
LOC115875384	NW_022146043.1;NW_022146043.1;NW_022146043.1;NW_022146043.1;NW_022146043.1;NW_022146043.1;NW_022146043.1	290285;292614;296417;298549;298778;308429;314255	290734;293117;296542;298717;298897;308663;314618	-;-;-;-;-;-;-	1968	249	229	195	29	25	9	69	55	72
LOC115875385	NW_022146043.1;NW_022146043.1;NW_022146043.1;NW_022146043.1;NW_022146043.1;NW_022146043.1;NW_022146043.1;NW_022146043.1;NW_022146043.1;NW_022146043.1;NW_022146043.1;NW_022146043.1;NW_022146043.1;NW_022146043.1;NW_022146043.1;NW_022146043.1;NW_022146043.1;NW_022146043.1;NW_022146043.1;NW_022146043.1;NW_022146043.1;NW_022146043.1;NW_022146043.1;NW_022146043.1;NW_022146043.1	323105;327451;330220;331971;332527;334143;334870;335839;336918;338635;342014;343691;345227;349654;350617;352248;356990;357081;357243;358776;364404;367783;367994;371665;371757	323717;327783;330532;332218;332729;334405;335131;336241;337377;338976;342274;343936;345745;349996;351050;352477;357031;357181;357346;359072;364611;367940;368170;371685;372035	-;-;-;-;-;-;-;-;-;-;-;-;-;-;-;-;-;-;-;-;-;-;-;-;-	6860	339	277	249	19	19	26	8	11	10
LOC115875386	NW_022146043.1;NW_022146043.1;NW_022146043.1;NW_022146043.1;NW_022146043.1;NW_022146043.1;NW_022146043.1;NW_022146043.1;NW_022146043.1;NW_022146043.1;NW_022146043.1;NW_022146043.1;NW_022146043.1;NW_022146043.1;NW_022146043.1;NW_022146043.1;NW_022146043.1	462643;464461;464654;465191;465384;467611;467850;468734;468946;469227;470953;472030;472243;473408;475557;485057;492921	463348;464584;464824;465338;465612;467785;468058;468886;469157;469551;471432;472183;472362;473567;475725;485370;493161	-;-;-;-;-;-;-;-;-;-;-;-;-;-;-;-;-	4090	173	250	161	45	45	70	33	20	30
LOC115875387	NW_022146043.1;NW_022146043.1;NW_022146043.1;NW_022146043.1;NW_022146043.1;NW_022146043.1;NW_022146043.1;NW_022146043.1;NW_022146043.1;NW_022146043.1;NW_022146043.1;NW_022146043.1;NW_022146043.1;NW_022146043.1	508276;508530;509022;509261;509390;509744;509968;512462;512738;513002;513314;514547;514792;515996	508478;508962;509204;509332;509589;509911;510203;512686;512941;513254;513544;514734;514941;516291	+;+;+;+;+;+;+;+;+;+;+;+;+;+	3042	2086	2091	1973	1724	1748	1468	2053	2076	2339
LOC115875388	NW_022146043.1;NW_022146043.1;NW_022146043.1;NW_022146043.1;NW_022146043.1;NW_022146043.1	504195;505112;505305;505571;506506;507651	504377;505248;505441;505716;506730;507894	+;+;+;+;+;+	1072	154	122	60	59	28	86	25	25	35
LOC115875389	NW_022146043.1;NW_022146043.1;NW_022146043.1;NW_022146043.1;NW_022146043.1;NW_022146043.1;NW_022146043.1;NW_022146043.1;NW_022146043.1;NW_022146043.1	529257;530222;530873;534670;535807;536970;543956;544539;547082;547609	529775;530815;530995;534831;535870;537124;544158;544736;547336;551051	+;+;+;+;+;+;+;+;+;+	5716	1468	2167	1481	4099	3767	2678	5986	6234	7088
LOC115875390	NW_022146043.1;NW_022146043.1;NW_022146043.1;NW_022146043.1;NW_022146043.1;NW_022146043.1;NW_022146043.1;NW_022146043.1	516323;518668;525603;526203;526861;527161;527801;528079	517541;518897;525831;526417;527106;527421;528018;528595	-;-;-;-;-;-;-;-	3135	1182	1392	1057	1209	1232	1038	1873	1791	2091
LOC115875391	NW_022146043.1;NW_022146043.1;NW_022146043.1;NW_022146043.1;NW_022146043.1;NW_022146043.1;NW_022146043.1	552010;552334;552512;552896;553102;553383;553803	552235;552451;552831;553045;553329;553739;554109	-;-;-;-;-;-;-	1706	7843	9032	7001	7057	7690	6555	5774	5966	7137
LOC115875392	NW_022146043.1;NW_022146043.1;NW_022146043.1;NW_022146043.1;NW_022146043.1;NW_022146043.1;NW_022146043.1;NW_022146043.1;NW_022146043.1;NW_022146043.1;NW_022146043.1;NW_022146043.1;NW_022146043.1;NW_022146043.1;NW_022146043.1	629397;629636;633368;633766;634237;634548;636537;636873;637149;637307;638016;638208;639051;639359;640419	629577;629946;633540;633864;634446;634740;636665;637009;637250;637484;638153;638370;639186;639447;642650	+;+;+;+;+;+;+;+;+;+;+;+;+;+;+	4471	1993	2119	1920	1172	1375	1062	1935	1787	2420
LOC115875393	NW_022146043.1;NW_022146043.1;NW_022146043.1;NW_022146043.1;NW_022146043.1;NW_022146043.1;NW_022146043.1;NW_022146043.1;NW_022146043.1	557605;558117;559555;559780;561563;567815;612750;615164;628782	558058;558265;559720;559930;561674;568105;613095;615498;628932	-;-;-;-;-;-;-;-;-	2155	1703	1510	1744	294	342	305	34	43	40
LOC115875394	NW_022146043.1;NW_022146043.1;NW_022146043.1;NW_022146043.1	642504;642844;643291;643730	642784;642980;643549;643875	-;-;-;-	823	17364	20742	14066	18267	22954	19804	22102	22382	25430
LOC115875395	NW_022146043.1;NW_022146043.1;NW_022146043.1;NW_022146043.1;NW_022146043.1;NW_022146043.1;NW_022146043.1;NW_022146043.1;NW_022146043.1;NW_022146043.1;NW_022146043.1;NW_022146043.1;NW_022146043.1;NW_022146043.1;NW_022146043.1;NW_022146043.1;NW_022146043.1;NW_022146043.1;NW_022146043.1;NW_022146043.1;NW_022146043.1;NW_022146043.1;NW_022146043.1;NW_022146043.1;NW_022146043.1;NW_022146043.1;NW_022146…	644798;645056;645468;646073;647307;647507;647668;648236;648464;649178;649445;649716;651508;651685;653706;653986;654146;654971;655241;659477;661261;661599;661883;663191;663412;667282;667562;669340;669495;669776;671603;671832;671978	644995;645407;646019;646192;647450;647607;647782;648402;648625;649360;649657;649964;651628;652030;653931;654096;654359;655100;655279;659738;661530;661796;661987;663352;663621;667515;667796;669438;669706;669893;671773;671926;672460	+;+;+;+;+;+;+;+;+;+;+;+;+;+;+;+;+;+;+;+;+;+;+;+;+;+;+;+;+;+;+;+;+	6597	4532	5139	4077	4995	4428	3692	5542	5302	6377
LOC115875396	NW_022146043.1;NW_022146043.1;NW_022146043.1;NW_022146043.1;NW_022146043.1;NW_022146043.1;NW_022146043.1	674488;675249;675632;675893;676180;676404;676624	674835;675480;675835;676053;676346;676568;676850	-;-;-;-;-;-;-	1504	2688	3436	2216	5392	5793	4996	5872	6156	7025
LOC115875397	NW_022146043.1;NW_022146043.1;NW_022146043.1;NW_022146043.1	672681;673097;673380;673575	672957;673327;673519;674621	+;+;+;+	1695	1507	1841	1250	1370	1349	1337	2266	2175	2524
LOC115875398	NW_022146043.1;NW_022146043.1;NW_022146043.1;NW_022146043.1	677433;677696;678029;678256	677629;677969;678198;678544	-;-;-;-	930	1611	1922	1363	1949	2130	1888	2030	2074	2410
LOC115875399	NW_022146043.1;NW_022146043.1;NW_022146043.1;NW_022146043.1;NW_022146043.1	678936;679305;679518;679859;680185	679216;679442;679646;680142;680324	-;-;-;-;-	972	2618	3199	1997	2294	2503	1989	2691	2735	3114
LOC115875400	NW_022146043.1;NW_022146043.1;NW_022146043.1;NW_022146043.1;NW_022146043.1;NW_022146043.1;NW_022146043.1	680978;712273;712568;717322;721107;721402;725315	681115;712431;712859;717452;721300;721596;725725	+;+;+;+;+;+;+	1520	16349	18244	14184	9792	11948	10413	7165	8459	11954
LOC115875401	NW_022145679.1;NW_022145679.1;NW_022145679.1	63390;63642;63809	63571;63753;64233	-;-;-	719	21	13	20	0	14	8	5	18	16
LOC115875402	NW_022146043.1;NW_022146043.1	844336;906904	845019;907868	-;-	1649	3	5	4	2	0	0	0	3	0
LOC115875403	NW_022146043.1;NW_022146043.1;NW_022146043.1;NW_022146043.1;NW_022146043.1;NW_022146043.1;NW_022146043.1	979429;980390;980593;980744;980848;981025;981259	979540;980519;980649;980792;980967;981116;981491	+;+;+;+;+;+;+	793	18	11	18	2	2	3	2	1	0
LOC115875404	NW_022146043.1;NW_022146043.1;NW_022146043.1;NW_022146043.1;NW_022146043.1;NW_022146043.1;NW_022146043.1;NW_022146043.1;NW_022146043.1;NW_022146043.1;NW_022146043.1;NW_022146043.1;NW_022146043.1;NW_022146043.1;NW_022146043.1;NW_022146043.1;NW_022146043.1;NW_022146043.1;NW_022146043.1;NW_022146043.1;NW_022146043.1	996442;999416;1001291;1003381;1004415;1005576;1005876;1006969;1007650;1007850;1009602;1011585;1011835;1012018;1014893;1015142;1015976;1016295;1017267;1018896;1019188	998327;999952;1001974;1004228;1004523;1005805;1006107;1007159;1007791;1008020;1010255;1011781;1011964;1012446;1015083;1015351;1016205;1016446;1017426;1019137;1019437	+;+;+;+;+;+;+;+;+;+;+;+;+;+;+;+;+;+;+;+;+	7875	2923	3132	2148	1773	2229	2003	1855	1661	1911
LOC115875405	NW_022146043.1;NW_022146043.1;NW_022146043.1;NW_022146043.1;NW_022146043.1;NW_022146043.1	993312;993571;994198;994485;994714;994898	993508;994141;994432;994658;994844;995569	+;+;+;+;+;+	1980	1624	1952	1410	2470	2678	2308	3170	3125	3634
LOC115875406	NW_022146043.1;NW_022146043.1;NW_022146043.1	995498;995776;996073	995718;996014;996226	-;-;-	614	266	304	235	278	294	272	372	415	521
LOC115875407	NW_022146043.1;NW_022146043.1	1030982;1032351	1031316;1039794	+;+	7779	786	826	772	672	720	676	841	794	797
LOC115875408	NW_022146043.1;NW_022146043.1;NW_022146043.1;NW_022146043.1;NW_022146043.1;NW_022146043.1;NW_022146043.1	1019772;1022818;1023004;1023494;1023670;1024226;1024508	1021274;1022950;1023191;1023607;1023955;1024455;1024646	-;-;-;-;-;-;-	2593	387	425	199	317	512	387	589	392	590
LOC115875409	NW_022146043.1;NW_022146043.1;NW_022146043.1;NW_022146043.1;NW_022146043.1;NW_022146043.1;NW_022146043.1;NW_022146043.1;NW_022146043.1	1024918;1025252;1025541;1025874;1026110;1026421;1026822;1027064;1028646	1025194;1025436;1025607;1026054;1026362;1026595;1027003;1027199;1030670	+;+;+;+;+;+;+;+;+	3481	1382	1544	1175	778	1053	762	1019	896	1027
LOC115875410	NW_022145679.1;NW_022145679.1;NW_022145679.1	379075;379158;379443	379099;379342;379534	-;-;-	302	0	0	0	0	0	0	0	0	0
LOC115875411	NW_022146043.1;NW_022146043.1;NW_022146043.1;NW_022146043.1;NW_022146043.1;NW_022146043.1;NW_022146043.1;NW_022146043.1;NW_022146043.1;NW_022146043.1;NW_022146043.1;NW_022146043.1;NW_022146043.1;NW_022146043.1;NW_022146043.1;NW_022146043.1;NW_022146043.1	1043035;1043968;1044241;1044495;1044698;1045393;1045647;1046019;1046275;1046583;1048279;1048533;1048959;1049335;1049679;1049917;1050123	1043684;1044081;1044442;1044638;1044938;1045590;1045840;1046219;1046529;1046745;1048479;1048784;1049273;1049623;1049855;1050071;1050296	-;-;-;-;-;-;-;-;-;-;-;-;-;-;-;-;-	3925	943	1037	783	936	1065	917	774	813	845
LOC115875412	NW_022146043.1;NW_022146043.1;NW_022146043.1;NW_022146043.1;NW_022146043.1;NW_022146043.1;NW_022146043.1;NW_022146043.1;NW_022146043.1;NW_022146043.1	1050498;1050869;1051094;1051309;1051546;1052010;1052225;1052574;1053695;1060323	1050811;1051037;1051254;1051493;1051657;1052164;1052346;1052667;1053767;1061494	+;+;+;+;+;+;+;+;+;+	2557	964	1354	1082	1092	1158	807	1349	1411	1533
LOC115875413	NW_022146043.1;NW_022146043.1;NW_022146043.1;NW_022146043.1;NW_022146043.1;NW_022146043.1;NW_022146043.1;NW_022146043.1;NW_022146043.1;NW_022146043.1;NW_022146043.1;NW_022146043.1;NW_022146043.1;NW_022146043.1;NW_022146043.1;NW_022146043.1;NW_022146043.1;NW_022146043.1;NW_022146043.1;NW_022146043.1;NW_022146043.1;NW_022146043.1;NW_022146043.1	1065687;1065980;1066330;1066528;1066730;1066955;1067236;1067536;1067742;1069667;1071912;1072144;1072718;1073468;1075272;1075739;1079741;1079990;1080172;1080436;1082341;1082597;1082774	1065911;1066272;1066474;1066674;1066898;1067174;1067482;1067688;1067932;1070258;1072090;1072371;1073416;1073811;1075678;1078276;1079933;1080114;1080351;1080606;1082538;1082694;1082899	+;+;+;+;+;+;+;+;+;+;+;+;+;+;+;+;+;+;+;+;+;+;+	7868	7366	8788	6975	6553	7231	6040	6135	6486	6573
LOC115875414	NW_022146043.1;NW_022146043.1;NW_022146043.1;NW_022146043.1;NW_022146043.1;NW_022146043.1;NW_022146043.1;NW_022146043.1;NW_022146043.1;NW_022146043.1;NW_022146043.1;NW_022146043.1	1084005;1092739;1098395;1109141;1110839;1122740;1124740;1127277;1128529;1131046;1134591;1136194	1084131;1093116;1098543;1109253;1110978;1122874;1124790;1127365;1128540;1131287;1134632;1136872	+;+;+;+;+;+;+;+;+;+;+;+	2157	6805	6232	8403	2531	4206	3481	302	393	403
LOC115875415	NW_022145679.1;NW_022145679.1;NW_022145679.1;NW_022145679.1;NW_022145679.1;NW_022145679.1;NW_022145679.1;NW_022145679.1;NW_022145679.1	5110;6549;12143;14910;17618;17881;18161;20314;21284	5357;6867;12349;14935;17760;18034;18363;20458;21403	+;+;+;+;+;+;+;+;+	1565	147	182	182	172	123	78	144	221	134
LOC115875416	NW_022146043.1;NW_022146043.1	1138692;1140081	1139253;1140975	+;+	1457	160	117	154	107	84	100	43	43	33
LOC115875417	NW_022146043.1;NW_022146043.1;NW_022146043.1;NW_022146043.1;NW_022146043.1;NW_022146043.1;NW_022146043.1;NW_022146043.1	1141947;1142221;1143707;1146130;1146396;1146772;1147973;1148214	1142160;1142389;1143861;1146325;1146557;1146956;1148099;1148519	-;-;-;-;-;-;-;-	1514	292	411	211	314	290	336	345	358	537
LOC115875418	NW_022146043.1;NW_022146043.1;NW_022146043.1;NW_022146043.1;NW_022146043.1;NW_022146043.1	1152277;1153672;1153913;1154158;1155016;1157534	1152579;1153853;1154094;1154266;1155233;1157977	-;-;-;-;-;-	1438	556	639	416	55	79	109	54	34	80
LOC115875419	NW_022146043.1;NW_022146043.1;NW_022146043.1;NW_022146043.1;NW_022146043.1	1168884;1171112;1173590;1173768;1173948	1168999;1171337;1173696;1173856;1174147	+;+;+;+;+	738	365	449	305	173	201	193	678	704	1021
LOC115875420	NW_022146043.1;NW_022146043.1;NW_022146043.1;NW_022146043.1;NW_022146043.1	1174849;1175371;1175823;1178706;1178877	1175093;1175770;1175997;1178812;1179922	+;+;+;+;+	1973	6016	6791	4887	5495	6039	4850	5238	4973	6323
LOC115875421	NW_022146043.1;NW_022146043.1;NW_022146043.1;NW_022146043.1;NW_022146043.1;NW_022146043.1;NW_022146043.1;NW_022146043.1	1180350;1180741;1180991;1181158;1181362;1181925;1182062;1182312	1180583;1180939;1181106;1181307;1181535;1182002;1182237;1182494	+;+;+;+;+;+;+;+	1310	382	492	384	319	365	315	570	584	611
LOC115875422	NW_022145679.1;NW_022145679.1;NW_022145679.1;NW_022145679.1;NW_022145679.1	64341;64685;84641;86049;90301	64630;64995;84757;86259;91044	+;+;+;+;+	1673	282	201	228	36	271	190	344	422	532
LOC115875423	NW_022146043.1;NW_022146043.1;NW_022146043.1;NW_022146043.1;NW_022146043.1;NW_022146043.1;NW_022146043.1	1190454;1191012;1191248;1191442;1191611;1191821;1192014	1190742;1191190;1191389;1191561;1191757;1191948;1192345	+;+;+;+;+;+;+	1337	1385	1868	1255	1344	1460	1180	1546	1673	2037
LOC115875424	NW_022146043.1;NW_022146043.1;NW_022146043.1	1186703;1186989;1187268	1186931;1187123;1187709	-;-;-	806	946	987	944	543	472	430	547	571	623
LOC115875425	NW_022146043.1;NW_022146043.1	1187532;1188501	1188425;1189053	-;-	1447	1443	1784	1585	979	1001	799	1046	1050	1130
LOC115875426	NW_022146043.1;NW_022146043.1;NW_022146043.1;NW_022146043.1;NW_022146043.1;NW_022146043.1	1201815;1214662;1215610;1217483;1218158;1219479	1202120;1214816;1215714;1217653;1218335;1219497	+;+;+;+;+;+	934	51	31	11	53	58	65	162	42	276
LOC115875427	NW_022146043.1;NW_022146043.1;NW_022146043.1;NW_022146043.1;NW_022146043.1;NW_022146043.1;NW_022146043.1;NW_022146043.1;NW_022146043.1;NW_022146043.1;NW_022146043.1;NW_022146043.1;NW_022146043.1;NW_022146043.1;NW_022146043.1;NW_022146043.1;NW_022146043.1;NW_022146043.1;NW_022146043.1;NW_022146043.1	136204;136423;138676;140531;144300;145846;146252;149349;150384;150923;156741;162209;162620;163213;164833;171237;180687;194153;194718;198514	136237;136463;139029;140872;144560;145972;146461;149530;150538;151159;156827;162378;162993;163525;165389;171426;180928;194356;194882;199349	+;+;+;+;+;+;+;+;+;+;+;+;+;+;+;+;+;+;+;+	5081	402	388	384	52	54	64	34	54	47
LOC115875428	NW_022146043.1;NW_022146043.1;NW_022146043.1;NW_022146043.1;NW_022146043.1;NW_022146043.1;NW_022146043.1;NW_022146043.1;NW_022146043.1;NW_022146043.1;NW_022146043.1;NW_022146043.1;NW_022146043.1;NW_022146043.1;NW_022146043.1	971816;974000;974732;975644;975808;976184;976360;976814;986420;987363;989608;990922;992104;992299;992455	971829;974167;974938;975749;975956;976296;976448;976998;986505;987450;989711;991009;992223;992390;992695	+;+;+;+;+;+;+;+;+;+;+;+;+;+;+	1850	85	77	30	8	3	0	14	4	0
LOC115875429	NW_022146043.1;NW_022146043.1;NW_022146043.1;NW_022146043.1;NW_022146043.1;NW_022146043.1;NW_022146043.1;NW_022146043.1;NW_022146043.1;NW_022146043.1;NW_022146043.1;NW_022146043.1;NW_022146043.1;NW_022146043.1	1192289;1194824;1195073;1195326;1197222;1198461;1198747;1198954;1200023;1200272;1200569;1200747;1200927;1201310	1193059;1195021;1195271;1195527;1197400;1198690;1198900;1199171;1200222;1200482;1200690;1200875;1201188;1201512	-;-;-;-;-;-;-;-;-;-;-;-;-;-	3278	1202	1330	1088	1120	1294	1081	1930	1691	2122
LOC115875430	NW_022146043.1;NW_022146043.1;NW_022146043.1;NW_022146043.1;NW_022146043.1	1204629;1210253;1210405;1210627;1212174	1204928;1210343;1210567;1210817;1213053	-;-;-;-;-	1625	39	38	26	13	4	9	17	21	29
LOC115875431	NW_022146044.1;NW_022146044.1;NW_022146044.1;NW_022146044.1;NW_022146044.1;NW_022146044.1;NW_022146044.1;NW_022146044.1;NW_022146044.1;NW_022146044.1;NW_022146044.1;NW_022146044.1;NW_022146044.1;NW_022146044.1;NW_022146044.1;NW_022146044.1;NW_022146044.1;NW_022146044.1;NW_022146044.1;NW_022146044.1;NW_022146044.1	35346;35518;37676;37873;39757;42994;46976;47473;47625;51563;51797;53644;54560;64064;71350;71438;71648;80369;81398;90395;103335	35476;35939;37800;38032;40044;43356;47197;47568;47769;51732;51964;53755;54738;64186;71435;71575;71715;80613;81593;90485;103491	-;-;-;-;-;-;-;-;-;-;-;-;-;-;-;-;-;-;-;-;-	3685	5	22	10	25	14	19	162	195	301
LOC115875432	NW_022146045.1;NW_022146045.1;NW_022146045.1	535109;545718;545938	535344;545836;546004	-;-;-	422	0	0	0	0	0	0	0	0	0
LOC115875433	NW_022145679.1;NW_022145679.1;NW_022145679.1;NW_022145679.1;NW_022145679.1;NW_022145679.1	96095;99550;99869;100125;100556;100805	96616;99688;100072;100504;100698;101299	-;-;-;-;-;-	1883	175	106	164	25	138	129	192	174	231
LOC115875434	NW_022146045.1;NW_022146045.1;NW_022146045.1	552673;554302;557093	552936;554420;557144	-;-;-	435	1	2	45	0	0	1	0	0	0
LOC115875435	NW_022146045.1;NW_022146045.1;NW_022146045.1	560387;562999;563280	560643;563114;563325	-;-;-	419	1	1	1	3	0	2	4	1	2
LOC115875436	NW_022146045.1;NW_022146045.1;NW_022146045.1	573840;576941;577215	574208;577062;577442	-;-;-	719	13	16	1929	1	0	4	1	1	0
LOC115875437	NW_022146045.1;NW_022146045.1;NW_022146045.1;NW_022146045.1	1382;1709;4641;14998	1496;1926;4810;15185	-;-;-;-	691	228	281	217	466	459	286	295	253	372
LOC115875438	NW_022146045.1;NW_022146045.1;NW_022146045.1;NW_022146045.1;NW_022146045.1;NW_022146045.1;NW_022146045.1	15333;16253;40926;157092;159744;164373;173209	15401;16486;41033;157579;162639;164838;173492	-;-;-;-;-;-;-	4545	786	921	963	416	422	422	289	279	297
LOC115875439	NW_022146045.1;NW_022146045.1;NW_022146045.1;NW_022146045.1;NW_022146045.1;NW_022146045.1	234212;234399;234774;235236;235567;235861	234342;234718;235182;235503;235798;236677	+;+;+;+;+;+	2177	6561	8321	5708	7609	8506	7170	7004	7157	8577
LOC115875440	NW_022146045.1;NW_022146045.1	236602;237343	237280;237680	-;-	1017	1401	1681	998	1636	1776	1533	1969	2071	2284
LOC115875441	NW_022146045.1;NW_022146045.1;NW_022146045.1	239224;240598;240808	239748;240745;241289	-;-;-	1155	558	711	416	865	921	653	1006	836	1297
LOC115875442	NW_022146045.1;NW_022146045.1	241738;241873	241813;242083	+;+	287	0	0	0	0	0	2	0	1	1
LOC115875443	NW_022146045.1;NW_022146045.1	242263;242484	242412;242664	+;+	331	2	1	5	0	1	4	0	1	0
LOC115875444	NW_022145679.1;NW_022145679.1;NW_022145679.1;NW_022145679.1;NW_022145679.1;NW_022145679.1;NW_022145679.1	101484;101855;111873;113893;116178;120798;121320	101615;102383;112021;114060;116437;121111;121709	+;+;+;+;+;+;+	1942	445	552	436	371	398	297	415	384	410
LOC115875445	NW_022146045.1;NW_022146045.1;NW_022146045.1;NW_022146045.1;NW_022146045.1;NW_022146045.1;NW_022146045.1;NW_022146045.1;NW_022146045.1;NW_022146045.1;NW_022146045.1;NW_022146045.1;NW_022146045.1;NW_022146045.1;NW_022146045.1;NW_022146045.1	247967;248212;248340;248651;248932;249140;249345;249494;249669;249946;250180;250560;250984;251991;252154;255021	248129;248285;248591;248874;249087;249285;249421;249614;249890;250120;250355;250928;251177;252086;252596;255423	+;+;+;+;+;+;+;+;+;+;+;+;+;+;+;+	3291	4239	5499	3823	5923	6680	5880	6987	6704	7632
LOC115875446	NW_022146045.1;NW_022146045.1;NW_022146045.1;NW_022146045.1;NW_022146045.1;NW_022146045.1;NW_022146045.1;NW_022146045.1;NW_022146045.1;NW_022146045.1;NW_022146045.1;NW_022146045.1;NW_022146045.1	255978;256301;256490;256649;257210;257894;258076;258253;258409;258783;259091;259362;259536	256240;256430;256590;256767;257416;258010;258187;258348;258728;259038;259220;259484;259644	-;-;-;-;-;-;-;-;-;-;-;-;-	2083	2912	3140	2130	3025	3170	2999	3507	3556	3862
LOC115875447	NW_022146045.1;NW_022146045.1;NW_022146045.1;NW_022146045.1	259838;260065;260331;260692	260021;260278;260602;261249	+;+;+;+	1228	740	776	574	697	771	722	1018	846	1184
LOC115875448	NW_022146045.1;NW_022146045.1;NW_022146045.1;NW_022146045.1;NW_022146045.1;NW_022146045.1	261195;261497;261712;261818;261986;262192	261438;261658;261768;261927;262129;262491	-;-;-;-;-;-	1017	943	1168	799	695	808	648	972	1020	1191
LOC115875449	NW_022146045.1	428923	430844	-	1922	2	10	1	5	1	6	1	8	5
LOC115875450	NW_022146045.1;NW_022146045.1;NW_022146045.1;NW_022146045.1	444934;446817;448535;491236	446487;447032;448724;491537	-;-;-;-	2262	2164	1584	1940	203	449	370	24	52	47
LOC115875451	NW_022146045.1;NW_022146045.1;NW_022146045.1;NW_022146045.1;NW_022146045.1;NW_022146045.1;NW_022146045.1;NW_022146045.1	507005;507598;510035;510234;511715;512866;518510;523840	507359;507727;510172;510866;511933;512997;518627;523983	-;-;-;-;-;-;-;-	1869	1029	284	1436	10	20	15	3	5	1
LOC115875452	NW_022146045.1;NW_022146045.1;NW_022146045.1	636741;649938;657369	636926;650221;658536	+;+;+	1638	13	22	11	15	20	14	71	33	63
LOC115875453	NW_022146045.1;NW_022146045.1;NW_022146045.1;NW_022146045.1;NW_022146045.1;NW_022146045.1;NW_022146045.1;NW_022146045.1;NW_022146045.1;NW_022146045.1;NW_022146045.1	661497;662453;665501;666348;666611;667121;667580;668294;670068;670353;671120	661831;664319;665628;666557;666655;667335;668044;668358;670300;670539;671372	+;+;+;+;+;+;+;+;+;+;+	4003	84	245	95	13	18	48	23	21	12
LOC115875454	NW_022146045.1	753483	755208	-	1726	6362	7844	5576	2686	2787	2269	1895	1846	2142
LOC115875455	NW_022146045.1;NW_022146045.1;NW_022146045.1;NW_022146045.1;NW_022146045.1;NW_022146045.1;NW_022146045.1;NW_022146045.1;NW_022146045.1;NW_022146045.1;NW_022146045.1	774543;776604;780181;780228;780579;780808;781073;782900;783079;783713;786073	774640;776782;780202;780329;780751;781009;781255;783026;783211;783887;786786	+;+;+;+;+;+;+;+;+;+;+	2108	933	1214	778	1801	1363	1140	2831	2346	3688
LOC115875456	NW_022145679.1;NW_022145679.1;NW_022145679.1	145444;149503;150624	145904;149623;150942	-;-;-	901	22	28	11	9	19	5	12	29	13
LOC115875457	NW_022146045.1	772759	773692	-	934	2974	3493	2524	2381	2778	2573	2831	2798	3064
LOC115875458	NW_022146045.1;NW_022146045.1;NW_022146045.1;NW_022146045.1;NW_022146045.1	776637;777206;777404;777856;777945	777149;777336;777701;777886;778086	-;-;-;-;-	1115	633	929	617	709	904	811	1203	1160	1369
LOC115875459	NW_022146045.1;NW_022146045.1	774808;775086	775026;775374	-;-	508	536	636	356	1216	1251	1079	1197	1195	1347
LOC115875460	NW_022146045.1;NW_022146045.1;NW_022146045.1;NW_022146045.1;NW_022146045.1;NW_022146045.1;NW_022146045.1;NW_022146045.1;NW_022146045.1;NW_022146045.1;NW_022146045.1;NW_022146045.1;NW_022146045.1;NW_022146045.1;NW_022146045.1	795958;796190;798394;798642;799357;800505;800849;801115;801310;801785;801963;802153;802442;802679;803090	796132;796286;798589;798763;799576;800790;801061;801250;801733;801907;802100;802374;802603;803030;803207	-;-;-;-;-;-;-;-;-;-;-;-;-;-;-	2984	6772	8051	6078	5928	6627	5714	5286	5418	6055
LOC115875461	NW_022146045.1;NW_022146045.1;NW_022146045.1;NW_022146045.1;NW_022146045.1;NW_022146045.1;NW_022146045.1;NW_022146045.1;NW_022146045.1;NW_022146045.1;NW_022146045.1;NW_022146045.1;NW_022146045.1;NW_022146045.1;NW_022146045.1;NW_022146045.1;NW_022146045.1;NW_022146045.1;NW_022146045.1;NW_022146045.1;NW_022146045.1;NW_022146045.1;NW_022146045.1	805164;805780;806120;806420;806639;806880;807094;807459;809039;809300;810410;810996;811182;811884;812143;814031;814927;817616;819307;819620;820820;821010;821574	805334;806066;806362;806587;806824;807038;807271;807633;809200;809412;810613;811118;811305;812080;813570;814139;815376;818305;819546;819822;820948;821164;824478	+;+;+;+;+;+;+;+;+;+;+;+;+;+;+;+;+;+;+;+;+;+;+	8799	5203	6377	5487	3659	3406	2972	3180	3106	3487
LOC115875462	NW_022146045.1;NW_022146045.1;NW_022146045.1;NW_022146045.1	803487;803890;804144;804397	803824;804079;804324;805074	-;-;-;-	1387	2256	2644	1704	1785	1867	1705	2182	2331	2811
LOC115875463	NW_022146045.1;NW_022146045.1;NW_022146045.1;NW_022146045.1	825839;826172;827066;827356	826115;827015;827307;827601	+;+;+;+	1609	493	651	418	653	641	559	796	844	987
LOC115875464	NW_022145679.1;NW_022145679.1;NW_022145679.1;NW_022145679.1;NW_022145679.1;NW_022145679.1;NW_022145679.1;NW_022145679.1;NW_022145679.1;NW_022145679.1;NW_022145679.1;NW_022145679.1	184736;189005;195142;196120;199451;209482;211750;211806;211918;211949;221309;244172	185374;189244;195226;196248;199775;209774;211803;211916;211947;212193;221612;244433	-;-;-;-;-;-;-;-;-;-;-;-	2717	85	129	73	73	58	77	126	135	91
LOC115875465	NW_022146045.1;NW_022146045.1;NW_022146045.1;NW_022146045.1;NW_022146045.1;NW_022146045.1	827567;828043;828396;828606;828837;829060	827984;828342;828551;828784;829042;829205	-;-;-;-;-;-	1405	1372	1673	1039	1783	1907	1706	2185	2213	2732
LOC115875466	NW_022146045.1;NW_022146045.1;NW_022146045.1;NW_022146045.1;NW_022146045.1	830098;832353;839588;839908;841036	830519;832737;839846;840093;841906	+;+;+;+;+	2123	5333	6726	4449	6772	6305	4815	7230	7604	8519
LOC115875467	NW_022146045.1;NW_022146045.1;NW_022146045.1	844682;847466;851080	844895;847585;851221	-;-;-	476	289	271	287	116	145	136	21	36	40
LOC115875468	NW_022146045.1;NW_022146045.1;NW_022146045.1;NW_022146045.1;NW_022146045.1	853325;853795;854063;854308;854579	853534;854003;854253;854519;855605	+;+;+;+;+	1849	1615	2077	1184	2300	2218	1791	2989	3034	3816
LOC115875469	NW_022146045.1;NW_022146045.1;NW_022146045.1;NW_022146045.1	855654;856039;856422;856638	855982;856364;856579;856862	-;-;-;-	1038	1230	1817	1147	2151	2215	1929	2221	2372	2722
LOC115875470	NW_022146045.1;NW_022146045.1;NW_022146045.1;NW_022146045.1;NW_022146045.1;NW_022146045.1;NW_022146045.1;NW_022146045.1;NW_022146045.1;NW_022146045.1;NW_022146045.1;NW_022146045.1;NW_022146045.1;NW_022146045.1;NW_022146045.1;NW_022146045.1;NW_022146045.1;NW_022146045.1;NW_022146045.1	857007;857293;857602;857791;858089;860924;861197;861498;861729;861962;864318;866263;866458;872016;872247;874959;875166;875483;877551	857116;857477;857731;858031;858911;861115;861439;861669;861906;862054;864502;866400;866629;872188;872385;875106;875429;875658;878558	+;+;+;+;+;+;+;+;+;+;+;+;+;+;+;+;+;+;+	4770	9394	14559	9203	33185	37146	27402	32465	34584	37721
LOC115875471	NW_022146045.1;NW_022146045.1;NW_022146045.1;NW_022146045.1;NW_022146045.1;NW_022146045.1;NW_022146045.1	880923;881500;881738;882107;883525;883819;884089	881346;881675;881903;882381;883759;884038;884108	-;-;-;-;-;-;-	1516	1016	1119	1707	339	349	185	274	335	252
LOC115875472	NW_022146045.1	168406	168846	-	441	0	0	0	0	0	0	0	0	0
LOC115875473	NW_022146045.1	335148	335813	+	666	0	0	0	3	0	0	0	0	0
LOC115875474	NW_022145679.1;NW_022145679.1;NW_022145679.1;NW_022145679.1;NW_022145679.1;NW_022145679.1;NW_022145679.1;NW_022145679.1;NW_022145679.1;NW_022145679.1;NW_022145679.1;NW_022145679.1	514207;519038;519337;521432;529176;530147;531039;533182;534605;540249;542561;546752	514979;519197;519596;521613;529417;530268;531065;533303;534612;540414;542617;546900	-;-;-;-;-;-;-;-;-;-;-;-	2268	42	46	27	240	135	180	393	321	324
LOC115875475	NW_022146045.1;NW_022146045.1;NW_022146045.1	373388;375676;378314	373705;375852;378991	+;+;+	1173	0	0	0	0	0	0	0	0	0
LOC115875476	NW_022146045.1	379010	379345	+	336	0	0	0	0	0	0	0	0	0
LOC115875477	NW_022146045.1;NW_022146045.1;NW_022146045.1	630223;632106;634955	630297;632260;635346	+;+;+	622	27	13	16	15	11	9	28	20	32
LOC115875478	NW_022146045.1;NW_022146045.1;NW_022146045.1;NW_022146045.1	788504;790141;792712;792958	788722;791153;792897;794533	+;+;+;+	2994	557	602	471	11	5	22	2	3	6
LOC115875479	NW_022146047.1;NW_022146047.1;NW_022146047.1;NW_022146047.1	1555361;1556521;1556919;1557920	1555519;1556698;1557104;1557990	+;+;+;+	594	0	3	0	1	1	1	1	0	4
LOC115875480	NW_022146047.1;NW_022146047.1	1678419;1681154	1678554;1681455	+;+	438	192	345	121	1124	941	1577	18	16	32
LOC115875481	NW_022146047.1;NW_022146047.1;NW_022146047.1;NW_022146047.1	1739698;1744894;1761620;1762388	1740000;1745102;1761875;1762631	-;-;-;-	1012	11	20	26	36	16	21	15	13	16
LOC115875482	NW_022146047.1;NW_022146047.1;NW_022146047.1;NW_022146047.1	3330156;3330282;3330390;3330599	3330230;3330332;3330534;3330817	+;+;+;+	490	0	1	0	0	0	0	0	1	0
LOC115875483	NW_022145679.1;NW_022145679.1	566744;566982	566825;569242	+;+	2343	0	0	0	0	1	0	0	0	0
LOC115875484	NW_022146047.1;NW_022146047.1	3618345;3620393	3618559;3621459	+;+	1282	62	62	29	8	6	16	3	6	7
LOC115875485	NW_022146047.1	1594077	1594391	-	315	0	0	0	0	0	0	0	0	0
LOC115875486	NW_022146047.1	2588580	2589263	+	684	0	0	0	0	0	0	0	0	0
LOC115875487	NW_022146047.1	3231379	3231918	+	540	0	0	0	0	0	0	0	0	0
LOC115875488	NW_022146047.1;NW_022146047.1;NW_022146047.1;NW_022146047.1	3233005;3233959;3234393;3235506	3233801;3234325;3235456;3235911	+;+;+;+	2634	2	2	2	5	0	1	3	8	1
LOC115875489	NW_022146047.1	3235912	3236505	+	594	0	1	1	0	0	0	0	0	0
LOC115875490	NW_022146047.1;NW_022146047.1;NW_022146047.1;NW_022146047.1;NW_022146047.1;NW_022146047.1;NW_022146047.1;NW_022146047.1;NW_022146047.1;NW_022146047.1	3653279;3653550;3653687;3653923;3654125;3654314;3654580;3655207;3655392;3655642	3653427;3653630;3653861;3654072;3654258;3654477;3654771;3655336;3655499;3655833	+;+;+;+;+;+;+;+;+;+	1475	2432	2900	1943	2622	2836	2200	3197	3121	3597
LOC115875491	NW_022145679.1;NW_022145679.1;NW_022145679.1	564942;569408;569647	565253;569586;569783	-;-;-	628	0	0	2	1	0	2	3	5	0
LOC115875492	NW_022146047.1;NW_022146047.1	3948130;3948872	3948500;3948927	-;-	427	4	6	2	0	0	2	0	0	2
LOC115875493	NW_022146047.1;NW_022146047.1	4250898;4251287	4251216;4252065	-;-	1098	0	0	0	0	0	0	0	0	0
LOC115875494	NW_022146047.1;NW_022146047.1;NW_022146047.1;NW_022146047.1;NW_022146047.1;NW_022146047.1;NW_022146047.1;NW_022146047.1;NW_022146047.1;NW_022146047.1;NW_022146047.1;NW_022146047.1;NW_022146047.1	513159;514330;515198;516522;516765;517294;517653;519129;519456;521244;521844;523361;524721	513279;514470;515465;516700;516999;517514;517743;519319;519614;521388;523309;523435;524838	-;-;-;-;-;-;-;-;-;-;-;-;-	3410	128260	74246	87205	335535	273088	323476	3	1	12
LOC115875495	NW_022146047.1;NW_022146047.1;NW_022146047.1;NW_022146047.1;NW_022146047.1;NW_022146047.1;NW_022146047.1;NW_022146047.1;NW_022146047.1	54613;59098;59300;61986;65446;65647;66276;66559;79606	54813;59230;59487;62174;65595;66219;66505;66921;79718	-;-;-;-;-;-;-;-;-	2140	290	400	304	560	509	464	669	580	775
LOC115875496	NW_022146047.1;NW_022146047.1;NW_022146047.1;NW_022146047.1;NW_022146047.1;NW_022146047.1;NW_022146047.1;NW_022146047.1;NW_022146047.1;NW_022146047.1;NW_022146047.1	70427;70888;71265;71427;71966;76703;76719;76836;76945;77293;77501	70751;71009;71371;71895;72149;76716;76770;76893;77069;77449;78542	+;+;+;+;+;+;+;+;+;+;+	2655	499	644	319	458	632	423	906	600	895
LOC115875497	NW_022146047.1;NW_022146047.1;NW_022146047.1;NW_022146047.1;NW_022146047.1;NW_022146047.1;NW_022146047.1;NW_022146047.1;NW_022146047.1;NW_022146047.1;NW_022146047.1;NW_022146047.1;NW_022146047.1	476933;477131;477836;481104;483735;485185;486761;487036;489748;495311;500836;503154;506981	477033;477162;477958;481317;483901;485389;486975;487129;489932;495463;500968;503242;507128	-;-;-;-;-;-;-;-;-;-;-;-;-	1859	98	38	18	51	107	82	6	15	3
LOC115875498	NW_022146047.1;NW_022146047.1;NW_022146047.1;NW_022146047.1;NW_022146047.1;NW_022146047.1;NW_022146047.1;NW_022146047.1;NW_022146047.1;NW_022146047.1;NW_022146047.1;NW_022146047.1;NW_022146047.1;NW_022146047.1;NW_022146047.1;NW_022146047.1;NW_022146047.1;NW_022146047.1;NW_022146047.1;NW_022146047.1;NW_022146047.1	67315;128759;227963;424546;591191;597192;607104;610187;610367;622083;624517;641068;651984;714410;751107;788811;852588;926351;978735;997450;1001339	67605;128793;228007;424603;591539;597381;607362;610301;610501;622288;624678;641246;652966;714477;751191;788881;852691;926521;978899;997851;1001530	+;+;+;+;+;+;+;+;+;+;+;+;+;+;+;+;+;+;+;+;+	4265	1274	1216	995	150	240	159	73	93	141
LOC115875499	NW_022145679.1;NW_022145679.1;NW_022145679.1	574443;574558;575072	574499;574704;575145	+;+;+	278	0	0	0	2	1	0	0	1	0
LOC115875500	NW_022146047.1;NW_022146047.1;NW_022146047.1;NW_022146047.1;NW_022146047.1;NW_022146047.1;NW_022146047.1	94466;101079;104731;120756;121466;123937;124498	95071;101371;104888;120880;121560;124266;124546	-;-;-;-;-;-;-	1656	9	15	2	3	5	5	0	0	2
LOC115875501	NW_022146047.1;NW_022146047.1;NW_022146047.1;NW_022146047.1;NW_022146047.1;NW_022146047.1;NW_022146047.1	558841;568797;570973;572114;583030;586201;588641	559137;569036;571079;572275;583190;586308;589060	-;-;-;-;-;-;-	1495	760	1657	899	786	716	921	453	445	524
LOC115875502	NW_022146047.1;NW_022146047.1;NW_022146047.1;NW_022146047.1;NW_022146047.1	37960;40971;44597;48665;48841	38137;41320;44726;48788;49082	+;+;+;+;+	1024	362	410	247	222	272	207	208	230	251
LOC115875503	NW_022146047.1;NW_022146047.1	536010;537337	536844;537450	-;-	949	25	18	6	28913	5840	17784	0	1	0
LOC115875504	NW_022145679.1;NW_022145679.1;NW_022145679.1;NW_022145679.1;NW_022145679.1;NW_022145679.1;NW_022145679.1;NW_022145679.1;NW_022145679.1;NW_022145679.1;NW_022145679.1;NW_022145679.1;NW_022145679.1	575191;579024;582023;583061;583807;586918;593621;599068;613763;613972;629648;632411;641931	575239;579300;582237;583237;584003;587110;593818;599218;613916;614130;629852;632525;642106	+;+;+;+;+;+;+;+;+;+;+;+;+	2266	102	1606	68	14265	14246	9050	22622	22693	23649
LOC115875505	NW_022146047.1;NW_022146047.1	542089;545248	542801;545387	-;-	853	59	72	30	106957	64213	88732	4	5	4
LOC115875506	NW_022146047.1;NW_022146047.1	528757;529669	529440;529790	-;-	806	1	0	0	6718	1675	5199	0	2	0
LOC115875507	NW_022146047.1;NW_022146047.1;NW_022146047.1;NW_022146047.1;NW_022146047.1;NW_022146047.1;NW_022146047.1;NW_022146047.1;NW_022146047.1;NW_022146047.1;NW_022146047.1;NW_022146047.1;NW_022146047.1	656251;674874;675364;683599;687397;688815;691574;691929;693000;782530;835552;912286;985235	656407;674993;675488;683651;687416;688927;691767;692222;693604;782571;835647;912349;985450	-;-;-;-;-;-;-;-;-;-;-;-;-	2099	1087	1069	1073	110	265	233	19	39	42
LOC115875508	NW_022146047.1;NW_022146047.1;NW_022146047.1;NW_022146047.1	1007197;1007394;1007600;1007793	1007302;1007511;1007681;1007967	-;-;-;-	481	5	3	3	5	13	10	9	7	7
LOC115875509	NW_022146047.1;NW_022146047.1;NW_022146047.1;NW_022146047.1	1023930;1024257;1024457;1024704	1024204;1024399;1024649;1025338	+;+;+;+	1246	741	913	505	718	877	690	975	942	1144
LOC115875510	NW_022146047.1;NW_022146047.1;NW_022146047.1	1025269;1025663;1027486	1025598;1025869;1027788	-;-;-	840	7030	9920	5736	16686	17136	14624	13907	13280	18107
LOC115875511	NW_022146047.1;NW_022146047.1;NW_022146047.1;NW_022146047.1;NW_022146047.1;NW_022146047.1;NW_022146047.1;NW_022146047.1;NW_022146047.1;NW_022146047.1;NW_022146047.1;NW_022146047.1	1029355;1034747;1042223;1043851;1130462;1137817;1138227;1144707;1147418;1151304;1151459;1159463	1029898;1035187;1042358;1044006;1130673;1138014;1138458;1144924;1147884;1151403;1151631;1159771	+;+;+;+;+;+;+;+;+;+;+;+	3186	11324	13721	10169	5217	5898	4792	3117	2991	3787
LOC115875512	NW_022146047.1;NW_022146047.1	1110399;1114488	1111901;1114633	-;-	1649	156	231	95	64	51	30	8	19	8
LOC115875513	NW_022146047.1;NW_022146047.1	1117803;1118608	1118556;1118930	-;-	1077	1	0	0	0	0	0	0	0	0
LOC115875514	NW_022145680.1	82	1365	+	1284	0	1	0	0	1	0	0	0	0
LOC115875515	NW_022146047.1;NW_022146047.1	1141647;1143348	1141734;1143706	+;+	447	0	1	0	0	0	0	0	0	0
LOC115875516	NW_022146047.1	1205912	1207969	-	2058	3	3	16	5	3	2	4	1	1
LOC115875517	NW_022146047.1;NW_022146047.1;NW_022146047.1;NW_022146047.1;NW_022146047.1;NW_022146047.1;NW_022146047.1	1219269;1229788;1231087;1231293;1231699;1235349;1237416	1219858;1229953;1231225;1231441;1231916;1235558;1238335	+;+;+;+;+;+;+	2392	204	211	337	49	67	88	15	12	22
LOC115875518	NW_022146047.1;NW_022146047.1;NW_022146047.1;NW_022146047.1;NW_022146047.1;NW_022146047.1;NW_022146047.1;NW_022146047.1;NW_022146047.1;NW_022146047.1;NW_022146047.1;NW_022146047.1;NW_022146047.1;NW_022146047.1	1254229;1259308;1262881;1264477;1264915;1266541;1267632;1268083;1269989;1271835;1271990;1273678;1275429;1278567	1254370;1259379;1263048;1264768;1266183;1267569;1267718;1268178;1270090;1271933;1272355;1274123;1275825;1279333	+;+;+;+;+;+;+;+;+;+;+;+;+;+	5332	329	1074	167	164	107	95	73	34	108
LOC115875519	NW_022146047.1;NW_022146047.1;NW_022146047.1;NW_022146047.1;NW_022146047.1;NW_022146047.1;NW_022146047.1;NW_022146047.1;NW_022146047.1;NW_022146047.1	1288046;1294401;1294595;1298825;1299159;1302569;1304661;1314192;1319235;1319462	1290144;1294511;1294652;1299099;1299368;1302794;1305304;1314338;1319249;1319585	-;-;-;-;-;-;-;-;-;-	3909	2216	2157	1885	1597	1312	1264	1117	985	1221
LOC115875520	NW_022146047.1;NW_022146047.1;NW_022146047.1;NW_022146047.1;NW_022146047.1	1326737;1330516;1332210;1338200;1340790	1327340;1330820;1332360;1338608;1341409	+;+;+;+;+	2089	648	1214	577	3027	2935	2279	3472	3567	3809
LOC115875521	NW_022145680.1;NW_022145680.1;NW_022145680.1	203269;203618;203817	203559;203763;204399	-;-;-	1020	0	1	1	2	6	1	3	4	2
LOC115875522	NW_022146047.1;NW_022146047.1;NW_022146047.1;NW_022146047.1;NW_022146047.1;NW_022146047.1;NW_022146047.1;NW_022146047.1;NW_022146047.1	1354426;1361457;1397759;1404117;1515005;1515943;1517986;1529051;1539408	1355063;1361684;1397899;1404246;1515225;1516273;1518189;1529115;1539559	-;-;-;-;-;-;-;-;-	2110	10	11	17	5	4	8	3	1	3
LOC115875523	NW_022146047.1;NW_022146047.1;NW_022146047.1;NW_022146047.1	1580027;1585901;1586166;1588331	1580182;1586096;1586225;1588470	+;+;+;+	552	1	0	1	21	38	20	5	10	11
LOC115875524	NW_022146047.1;NW_022146047.1;NW_022146047.1;NW_022146047.1;NW_022146047.1;NW_022146047.1	1596658;1600350;1600629;1600778;1602482;1603056	1596762;1600479;1600712;1600819;1602752;1603200	+;+;+;+;+;+	777	4	10	3	132	93	86	89	115	91
LOC115875525	NW_022146047.1;NW_022146047.1;NW_022146047.1;NW_022146047.1;NW_022146047.1	1609401;1616221;1616526;1617815;1618044	1609547;1616374;1616678;1617911;1618170	+;+;+;+;+	678	1	1	0	3	40	5	19	18	24
LOC115875526	NW_022146047.1;NW_022146047.1;NW_022146047.1;NW_022146047.1;NW_022146047.1;NW_022146047.1;NW_022146047.1;NW_022146047.1;NW_022146047.1;NW_022146047.1	1631702;1642063;1642172;1642927;1659588;1660768;1663010;1666700;1668922;1669195	1631886;1642115;1642392;1643163;1659711;1660949;1663289;1666941;1669175;1669209	+;+;+;+;+;+;+;+;+;+	1793	75	188	42	1346	1051	798	2664	2482	3245
LOC115875527	NW_022146047.1;NW_022146047.1;NW_022146047.1;NW_022146047.1;NW_022146047.1;NW_022146047.1;NW_022146047.1;NW_022146047.1;NW_022146047.1;NW_022146047.1;NW_022146047.1;NW_022146047.1;NW_022146047.1;NW_022146047.1;NW_022146047.1;NW_022146047.1;NW_022146047.1;NW_022146047.1;NW_022146047.1;NW_022146047.1;NW_022146047.1;NW_022146047.1;NW_022146047.1;NW_022146047.1;NW_022146047.1;NW_022146047.1;NW_022146…	2146214;2148622;2149238;2151301;2163979;2171071;2179943;2181081;2254403;2262671;2264443;2267035;2267203;2268164;2271043;2272822;2277241;2277510;2280088;2280168;2280373;2283717;2284331;2286117;2286379;2286787;2287021;2287545	2147451;2148833;2149540;2151448;2164167;2171348;2180043;2181363;2254548;2262732;2264664;2267145;2267281;2268380;2271359;2273179;2277449;2277605;2280108;2280322;2280701;2283886;2284534;2286322;2286674;2286963;2287335;2287587	-;-;-;-;-;-;-;-;-;-;-;-;-;-;-;-;-;-;-;-;-;-;-;-;-;-;-;-	6485	2401	2830	2318	3177	3161	2537	3384	3409	3543
LOC115875528	NW_022146047.1;NW_022146047.1;NW_022146047.1;NW_022146047.1;NW_022146047.1;NW_022146047.1;NW_022146047.1;NW_022146047.1;NW_022146047.1;NW_022146047.1;NW_022146047.1;NW_022146047.1;NW_022146047.1;NW_022146047.1	2299632;2303567;2305295;2305517;2307451;2309396;2317971;2360069;2378307;2415217;2432497;2489618;2557082;2577551	2301762;2304514;2305463;2305679;2307692;2309618;2318634;2360134;2378482;2415439;2432859;2489933;2557134;2577799	-;-;-;-;-;-;-;-;-;-;-;-;-;-	5986	2088	2801	1947	2878	2963	2443	4418	4181	5260
LOC115875529	NW_022145680.1;NW_022145680.1;NW_022145680.1	231064;231367;231571	231310;231512;231671	+;+;+	494	0	0	0	0	0	0	0	0	0
LOC115875530	NW_022146047.1;NW_022146047.1;NW_022146047.1;NW_022146047.1;NW_022146047.1;NW_022146047.1;NW_022146047.1;NW_022146047.1;NW_022146047.1	2288243;2288917;2289280;2292878;2293119;2294885;2295044;2296359;2297130	2288849;2289067;2289503;2293067;2293320;2294986;2295136;2296714;2298261	+;+;+;+;+;+;+;+;+	3057	1306	1369	1012	494	551	439	459	441	572
LOC115875531	NW_022146047.1;NW_022146047.1	2578166;2578708	2578654;2579467	+;+	1249	1274	1318	930	1240	1272	1093	1804	1927	2177
LOC115875532	NW_022146047.1;NW_022146047.1;NW_022146047.1;NW_022146047.1;NW_022146047.1	2579501;2579813;2580102;2581572;2581805	2579670;2580039;2580303;2581748;2581957	-;-;-;-;-	929	1210	1407	1084	1394	1397	1116	1932	1672	2258
LOC115875533	NW_022146047.1;NW_022146047.1;NW_022146047.1;NW_022146047.1;NW_022146047.1;NW_022146047.1;NW_022146047.1;NW_022146047.1;NW_022146047.1;NW_022146047.1;NW_022146047.1;NW_022146047.1;NW_022146047.1;NW_022146047.1;NW_022146047.1	2615126;2618068;2619514;2629169;2631808;2635062;2643789;2650029;2652401;2652645;2652878;2654027;2654494;2654757;2657431	2615335;2618220;2619532;2629498;2631995;2635254;2643938;2650153;2652586;2652822;2653112;2654254;2654696;2654974;2657947	+;+;+;+;+;+;+;+;+;+;+;+;+;+;+	3133	7997	9315	6915	8194	7050	6895	8439	9252	9362
LOC115875534	NW_022146047.1;NW_022146047.1;NW_022146047.1;NW_022146047.1;NW_022146047.1;NW_022146047.1;NW_022146047.1;NW_022146047.1;NW_022146047.1;NW_022146047.1;NW_022146047.1;NW_022146047.1	2658848;2662023;2662704;2663033;2663316;2664592;2666438;2666701;2667317;2669335;2694769;2714420	2660641;2662159;2662919;2663210;2663471;2664819;2666626;2667063;2667487;2669600;2695160;2714606	-;-;-;-;-;-;-;-;-;-;-;-	4277	6794	9026	6023	21265	21934	20465	17977	19472	18797
LOC115875535	NW_022145680.1;NW_022145680.1;NW_022145680.1	374981;375213;375520	375157;375470;375794	-;-;-	710	4	0	3	9	0	0	2	4	2
LOC115875536	NW_022146047.1;NW_022146047.1;NW_022146047.1;NW_022146047.1;NW_022146047.1	2600245;2600685;2600831;2601614;2601900	2600574;2600777;2601565;2601847;2602710	+;+;+;+;+	2203	991	1043	897	1394	1417	1275	1610	1818	2249
LOC115875537	NW_022146047.1;NW_022146047.1;NW_022146047.1;NW_022146047.1	2603219;2603848;2604116;2604642	2603659;2604053;2604358;2604771	-;-;-;-	1020	25255	30070	19485	52510	56962	45225	54755	57920	75551
LOC115875538	NW_022146047.1;NW_022146047.1;NW_022146047.1;NW_022146047.1;NW_022146047.1;NW_022146047.1	2605110;2605463;2605649;2611461;2611668;2612353	2605392;2605564;2605713;2611594;2611872;2612557	+;+;+;+;+;+	994	12	22	23	0	2	0	1	4	0
LOC115875539	NW_022146047.1;NW_022146047.1;NW_022146047.1;NW_022146047.1;NW_022146047.1;NW_022146047.1;NW_022146047.1;NW_022146047.1;NW_022146047.1;NW_022146047.1	2733953;2738945;2742420;2743146;2748114;2749993;2753744;2755481;2757073;2759718	2734153;2739227;2743091;2743289;2748279;2750293;2754383;2756049;2757782;2760088	-;-;-;-;-;-;-;-;-;-	4057	42	50	20	9	17	7	4	15	12
LOC115875540	NW_022146047.1;NW_022146047.1;NW_022146047.1;NW_022146047.1;NW_022146047.1	2881974;2883964;2884760;2884914;2885198	2883907;2884692;2884834;2885144;2886960	-;-;-;-;-	4732	0	0	0	0	0	0	0	0	0
LOC115875541	NW_022146047.1;NW_022146047.1;NW_022146047.1;NW_022146047.1;NW_022146047.1;NW_022146047.1;NW_022146047.1;NW_022146047.1;NW_022146047.1	2789647;2936753;3007383;3070542;3076047;3105670;3110081;3110494;3111234	2791293;2937110;3007440;3070909;3076135;3105814;3110266;3110735;3113926	+;+;+;+;+;+;+;+;+	5786	3121	3905	3578	4104	3625	3183	4608	4878	6023
LOC115875542	NW_022145680.1;NW_022145680.1;NW_022145680.1;NW_022145680.1	788236;788460;789015;789414	788338;788634;789194;790979	+;+;+;+	2024	20	25	13	1	5	2	4	3	3
LOC115875543	NW_022146047.1;NW_022146047.1;NW_022146047.1	2821604;2822135;2822929	2821834;2822418;2823122	+;+;+	709	3	1	3	1	0	2	2	4	7
LOC115875544	NW_022146047.1;NW_022146047.1	3266672;3268644	3267030;3268731	-;-	447	0	3	0	0	0	0	0	0	0
LOC115875545	NW_022146047.1;NW_022146047.1;NW_022146047.1	3356913;3357160;3357386	3357088;3357379;3357609	-;-;-	620	0	0	1	0	0	0	0	1	0
LOC115875546	NW_022146047.1;NW_022146047.1;NW_022146047.1	3355603;3355758;3356356	3355672;3355890;3356959	+;+;+	807	0	0	1	0	1	0	0	0	0
LOC115875547	NW_022146047.1;NW_022146047.1;NW_022146047.1;NW_022146047.1	3465876;3466021;3466468;3466599	3466009;3466245;3466542;3467377	-;-;-;-	1213	0	0	0	0	0	0	2	0	0
LOC115875548	NW_022146047.1;NW_022146047.1;NW_022146047.1	3469759;3470622;3471416	3470021;3470908;3471780	+;+;+	915	2563	3230	2124	895	1158	1087	1026	898	1120
LOC115875549	NW_022146047.1;NW_022146047.1;NW_022146047.1;NW_022146047.1;NW_022146047.1;NW_022146047.1;NW_022146047.1;NW_022146047.1;NW_022146047.1;NW_022146047.1	3474121;3474481;3474723;3474983;3475528;3475837;3476152;3476363;3476579;3477615	3474429;3474668;3474928;3475174;3475782;3475952;3476302;3476515;3477541;3477814	-;-;-;-;-;-;-;-;-;-	2733	5624	6914	4822	7318	8641	7065	7278	7523	7966
LOC115875550	NW_022146047.1;NW_022146047.1;NW_022146047.1;NW_022146047.1;NW_022146047.1;NW_022146047.1;NW_022146047.1;NW_022146047.1;NW_022146047.1;NW_022146047.1;NW_022146047.1	3478295;3478768;3479442;3479713;3483246;3489147;3489508;3491243;3493241;3494148;3495862	3478453;3478944;3479597;3479776;3483274;3489259;3489666;3491417;3493405;3494334;3496006	+;+;+;+;+;+;+;+;+;+;+	1529	7431	8844	6234	14926	15943	13748	12105	14926	13731
LOC115875551	NW_022146047.1;NW_022146047.1;NW_022146047.1	3499674;3500561;3501413	3500071;3501191;3501874	-;-;-	1491	6922	7659	6072	4100	4616	4149	3772	3343	4637
LOC115875552	NW_022146047.1;NW_022146047.1;NW_022146047.1;NW_022146047.1	3503432;3503744;3504044;3504397	3503683;3503977;3504337;3504537	-;-;-;-	921	5310	6456	3937	5190	5837	4748	4196	4349	5290
LOC115875553	NW_022146047.1;NW_022146047.1;NW_022146047.1;NW_022146047.1;NW_022146047.1;NW_022146047.1;NW_022146047.1	3509114;3509382;3509426;3509813;3510016;3514081;3514342	3509328;3509423;3509761;3509957;3510223;3514286;3514619	+;+;+;+;+;+;+	1430	2666	3697	2278	6042	6328	6021	5570	5793	6559
LOC115875554	NW_022145680.1;NW_022145680.1;NW_022145680.1	1600766;1600991;1601247	1600929;1601173;1601796	-;-;-	897	15	16	14	17	6	7	5	2	6
LOC115875555	NW_022146047.1;NW_022146047.1;NW_022146047.1	3507008;3507218;3507540	3507163;3507488;3508014	-;-;-	902	1972	2393	1568	1777	1921	1659	1800	1871	2303
LOC115875556	NW_022146047.1;NW_022146047.1;NW_022146047.1;NW_022146047.1	3506069;3506441;3506603;3506918	3506378;3506550;3506857;3507077	+;+;+;+	835	1190	1411	858	1437	1491	1433	1729	1765	2076
LOC115875557	NW_022146047.1;NW_022146047.1;NW_022146047.1;NW_022146047.1;NW_022146047.1	3518763;3521544;3521756;3522984;3523205	3519180;3521699;3522012;3523136;3523472	-;-;-;-;-	1252	894	1117	830	1218	1075	808	1764	1830	2144
LOC115875558	NW_022146047.1;NW_022146047.1;NW_022146047.1;NW_022146047.1;NW_022146047.1;NW_022146047.1;NW_022146047.1;NW_022146047.1;NW_022146047.1;NW_022146047.1;NW_022146047.1;NW_022146047.1	3538486;3541711;3544801;3545022;3546766;3547103;3550051;3550226;3550473;3550723;3551674;3552191	3538636;3541901;3544935;3545244;3547033;3547331;3550163;3550366;3550649;3550923;3551817;3552531	+;+;+;+;+;+;+;+;+;+;+;+	2314	810	1194	734	281	233	271	365	380	448
LOC115875559	NW_022146047.1;NW_022146047.1;NW_022146047.1;NW_022146047.1;NW_022146047.1;NW_022146047.1;NW_022146047.1;NW_022146047.1	3553882;3554313;3554531;3554724;3555118;3555363;3555518;3555748	3554255;3554477;3554665;3555059;3555296;3555463;3555687;3556066	-;-;-;-;-;-;-;-	1779	1950	2131	1515	3681	3468	2850	3274	3294	3940
LOC115875560	NW_022146047.1;NW_022146047.1;NW_022146047.1;NW_022146047.1;NW_022146047.1;NW_022146047.1;NW_022146047.1;NW_022146047.1;NW_022146047.1;NW_022146047.1;NW_022146047.1;NW_022146047.1;NW_022146047.1;NW_022146047.1;NW_022146047.1;NW_022146047.1;NW_022146047.1	3556351;3559938;3560179;3560382;3561598;3563092;3564746;3566264;3566518;3567789;3567970;3569257;3572512;3575989;3577462;3578876;3579217	3556682;3560109;3560322;3560525;3561744;3563399;3564999;3566459;3566628;3567903;3568177;3569553;3572613;3576106;3577721;3579078;3579293	+;+;+;+;+;+;+;+;+;+;+;+;+;+;+;+;+	3188	10201	12041	10397	9259	9098	7334	6787	7767	7712
LOC115875561	NW_022146047.1;NW_022146047.1;NW_022146047.1;NW_022146047.1;NW_022146047.1;NW_022146047.1;NW_022146047.1	3581306;3581731;3581999;3582260;3584085;3584414;3584634	3581526;3581937;3582206;3582625;3584363;3584580;3584750	-;-;-;-;-;-;-	1565	7211	8167	6048	5474	5601	4331	4644	4888	6246
LOC115875562	NW_022146047.1;NW_022146047.1;NW_022146047.1;NW_022146047.1;NW_022146047.1;NW_022146047.1;NW_022146047.1;NW_022146047.1;NW_022146047.1;NW_022146047.1;NW_022146047.1;NW_022146047.1	3585222;3588209;3588568;3591258;3593525;3593706;3597985;3598619;3598891;3599331;3599836;3601209	3585849;3588345;3588762;3591685;3593651;3593924;3598197;3598833;3599270;3599822;3600525;3601317	-;-;-;-;-;-;-;-;-;-;-;-	3833	5698	6322	5188	5576	5906	4506	7300	6956	8308
LOC115875563	NW_022146047.1;NW_022146047.1	3602606;3603934	3603871;3604109	-;-	1442	2155	2668	1880	1485	1692	1382	1591	1574	2026
LOC115875564	NW_022146047.1;NW_022146047.1	3609889;3613538	3610499;3614641	+;+	1715	666	1077	489	1201	1238	1091	1496	1685	1877
LOC115875565	NW_022146047.1;NW_022146047.1;NW_022146047.1;NW_022146047.1;NW_022146047.1;NW_022146047.1;NW_022146047.1;NW_022146047.1;NW_022146047.1;NW_022146047.1;NW_022146047.1	3622737;3624871;3624997;3627045;3627258;3629102;3630047;3630358;3632525;3635174;3638472	3622936;3624933;3625183;3627203;3627445;3629384;3630225;3630588;3632723;3635832;3639565	+;+;+;+;+;+;+;+;+;+;+	3442	4157	4669	3639	2707	2530	1734	2628	2393	2836
LOC115875566	NW_022146047.1;NW_022146047.1;NW_022146047.1;NW_022146047.1;NW_022146047.1;NW_022146047.1;NW_022146047.1;NW_022146047.1;NW_022146047.1;NW_022146047.1;NW_022146047.1	3641454;3646414;3646642;3647854;3648142;3649940;3651005;3651334;3651576;3651988;3652124	3643346;3646582;3646852;3648069;3648284;3650261;3651279;3651517;3651851;3652112;3652341	-;-;-;-;-;-;-;-;-;-;-	4032	3296	3696	2688	4104	4010	3038	6588	6229	7168
LOC115875567	NW_022146047.1;NW_022146047.1;NW_022146047.1;NW_022146047.1;NW_022146047.1	3659888;3660551;3660743;3660979;3662345	3660241;3660688;3660846;3661197;3662922	-;-;-;-;-	1393	534	404	395	23	31	51	15	10	37
LOC115875568	NW_022146047.1;NW_022146047.1	3657511;3658768	3658726;3659770	-;-	2219	70	43	58	46	34	24	27	15	21
LOC115875569	NW_022146047.1;NW_022146047.1;NW_022146047.1;NW_022146047.1	3663491;3663674;3663846;3664011	3663614;3663784;3663947;3664337	+;+;+;+	664	399	539	339	483	496	395	812	825	1024
LOC115875570	NW_022146047.1;NW_022146047.1;NW_022146047.1;NW_022146047.1;NW_022146047.1;NW_022146047.1;NW_022146047.1;NW_022146047.1;NW_022146047.1;NW_022146047.1	3666215;3667157;3669351;3669457;3671116;3673693;3673894;3680895;3681102;3682680	3667097;3667290;3669404;3669571;3671368;3673812;3674057;3680912;3681339;3683119	-;-;-;-;-;-;-;-;-;-	2419	1038	822	1034	82	150	166	24	19	22
LOC115875571	NW_022145680.1;NW_022145680.1;NW_022145680.1	117252;126217;128832	117315;128772;130714	+;+;+	4503	11	24	10	27	19	17	38	29	1
LOC115875572	NW_022146047.1;NW_022146047.1;NW_022146047.1;NW_022146047.1;NW_022146047.1;NW_022146047.1;NW_022146047.1;NW_022146047.1;NW_022146047.1;NW_022146047.1;NW_022146047.1;NW_022146047.1;NW_022146047.1;NW_022146047.1	3687627;3687836;3688115;3689443;3690858;3692535;3692770;3694869;3698179;3698454;3698637;3698916;3699101;3699308	3687785;3688048;3688353;3689593;3691140;3692703;3692968;3695066;3698353;3698580;3698854;3699043;3699252;3699434	-;-;-;-;-;-;-;-;-;-;-;-;-;-	2538	1141	1319	1032	761	713	633	679	665	746
LOC115875573	NW_022146047.1;NW_022146047.1;NW_022146047.1;NW_022146047.1;NW_022146047.1;NW_022146047.1;NW_022146047.1;NW_022146047.1	3733851;3734041;3735422;3735738;3736500;3738261;3738465;3739241	3733989;3734284;3735680;3736124;3736882;3738406;3739146;3739413	-;-;-;-;-;-;-;-	2413	1502	1982	1319	2426	2303	1857	3194	3024	3708
LOC115875574	NW_022146047.1;NW_022146047.1;NW_022146047.1;NW_022146047.1	3747081;3749423;3749710;3749974	3748227;3749647;3749916;3750397	-;-;-;-	2003	853	1005	777	1111	1108	793	1625	1511	1963
LOC115875575	NW_022146047.1;NW_022146047.1;NW_022146047.1;NW_022146047.1;NW_022146047.1;NW_022146047.1;NW_022146047.1	3741089;3741719;3741923;3744674;3745140;3745552;3745850	3741500;3741863;3742147;3744816;3745286;3745735;3746227	+;+;+;+;+;+;+	1634	6685	8318	6712	4502	4870	4441	4757	4875	5446
LOC115875576	NW_022146047.1;NW_022146047.1;NW_022146047.1	3739504;3739963;3740345	3739905;3740290;3740527	+;+;+	913	320	311	246	421	369	310	679	639	758
LOC115875577	NW_022146047.1;NW_022146047.1;NW_022146047.1;NW_022146047.1;NW_022146047.1	3700195;3700976;3720166;3723478;3728992	3700650;3701150;3720408;3723599;3730185	+;+;+;+;+	2190	13718	17834	11042	10815	11067	7720	10607	10661	11488
LOC115875578	NW_022146047.1	1150956	1151048	-	93	0	3	0	1	0	0	4	0	0
LOC115875581	NW_022145680.1;NW_022145680.1;NW_022145680.1;NW_022145680.1;NW_022145680.1;NW_022145680.1;NW_022145680.1;NW_022145680.1;NW_022145680.1;NW_022145680.1;NW_022145680.1;NW_022145680.1;NW_022145680.1	151520;151706;151892;152073;152432;152607;152783;153081;153213;153527;153994;154044;154550	151632;151829;151961;152146;152551;152721;153019;153211;153459;153991;154041;154471;154872	+;+;+;+;+;+;+;+;+;+;+;+;+	2495	472	491	418	463	429	352	480	508	497
LOC115875593	NW_022146048.1;NW_022146048.1	24834;25813	24866;26921	+;+	1142	50	9	26	10	4	16	7	7	5
LOC115875594	NW_022146048.1;NW_022146048.1;NW_022146048.1;NW_022146048.1;NW_022146048.1;NW_022146048.1;NW_022146048.1;NW_022146048.1;NW_022146048.1	29417;31531;31693;32438;32800;33356;42254;45398;45854	29881;31617;31838;32609;32955;33523;42523;45584;45918	-;-;-;-;-;-;-;-;-	1716	56	63	21	18	12	42	44	35	56
LOC115875595	NW_022146048.1;NW_022146048.1;NW_022146048.1;NW_022146048.1;NW_022146048.1;NW_022146048.1;NW_022146048.1;NW_022146048.1;NW_022146048.1	47918;48931;49493;54464;54719;56852;57266;58633;59821	48148;49097;49705;54567;54805;57089;57268;58884;60103	+;+;+;+;+;+;+;+;+	1578	2	2	1	8	9	7	2	3	2
LOC115875596	NW_022145680.1	169053	169622	-	570	5	3	3	10	3	4	1	5	12
LOC115875597	NW_022146048.1;NW_022146048.1	65145;65342	65258;65722	-;-	495	3	1	9	1	0	0	2	0	0
LOC115875598	NW_022146048.1;NW_022146048.1;NW_022146048.1;NW_022146048.1;NW_022146048.1;NW_022146048.1;NW_022146048.1	66216;66916;67405;67839;69143;71689;72174	66366;67153;67528;68134;69710;71878;72179	-;-;-;-;-;-;-	1573	1	9	16	0	6	0	3	0	1
LOC115875599	NW_022146049.1;NW_022146049.1;NW_022146049.1	116320;120070;120382	116689;120325;120643	-;-;-	888	15	9	28	16	5	8	5	4	7
LOC115875600	NW_022146049.1;NW_022146049.1;NW_022146049.1;NW_022146049.1;NW_022146049.1;NW_022146049.1;NW_022146049.1;NW_022146049.1;NW_022146049.1;NW_022146049.1	258641;261201;261630;268869;269129;270588;270813;270986;271036;283677	259145;261568;261745;269072;269230;270810;270983;271034;271268;283768	-;-;-;-;-;-;-;-;-;-	2063	1	4	4	112	63	51	301	293	426
LOC115875601	NW_022146049.1;NW_022146049.1;NW_022146049.1;NW_022146049.1;NW_022146049.1;NW_022146049.1;NW_022146049.1;NW_022146049.1;NW_022146049.1;NW_022146049.1;NW_022146049.1	38157;40151;42617;80053;80271;82967;83278;83481;83824;84066;84465	38582;40395;42789;80214;80373;83190;83416;83742;84005;84308;84572	-;-;-;-;-;-;-;-;-;-;-	2267	1926	2347	1622	2009	2072	1746	2097	2053	2454
LOC115875602	NW_022146049.1;NW_022146049.1;NW_022146049.1	44905;65537;67156	45291;65844;70981	+;+;+	4521	3008	3018	2228	3407	4056	2614	699	685	730
LOC115875603	NW_022146049.1;NW_022146049.1;NW_022146049.1;NW_022146049.1;NW_022146049.1;NW_022146049.1;NW_022146049.1;NW_022146049.1;NW_022146049.1	84975;85469;86045;96381;97344;99045;100417;100661;102935	85321;85560;86154;96632;97473;99345;100607;100861;103351	+;+;+;+;+;+;+;+;+	2041	2580	2639	2376	2061	2324	1884	1859	1846	2147
LOC115875604	NW_022146049.1;NW_022146049.1;NW_022146049.1;NW_022146049.1;NW_022146049.1	105054;105085;105388;105583;105746	105072;105240;105523;105687;106008	+;+;+;+;+	679	3434	3943	2865	2547	2617	2616	2360	2526	2699
LOC115875605	NW_022145680.1;NW_022145680.1;NW_022145680.1;NW_022145680.1	178245;178524;178876;179236	178429;178810;179082;179657	+;+;+;+	1101	0	4	0	4	5	1	2	3	2
LOC115875606	NW_022146049.1;NW_022146049.1;NW_022146049.1	106068;110750;113305	106394;110992;114305	+;+;+	1571	418	496	402	263	278	301	268	233	319
LOC115875607	NW_022146049.1;NW_022146049.1;NW_022146049.1;NW_022146049.1;NW_022146049.1;NW_022146049.1;NW_022146049.1;NW_022146049.1;NW_022146049.1	124010;124250;124789;127871;128073;132326;132642;134333;134771	124159;124601;124847;128010;128342;132586;132800;134716;135056	+;+;+;+;+;+;+;+;+	2061	50	90	30	19	23	20	25	30	22
LOC115875608	NW_022146049.1;NW_022146049.1;NW_022146049.1;NW_022146049.1;NW_022146049.1;NW_022146049.1;NW_022146049.1;NW_022146049.1;NW_022146049.1	137693;138036;139769;142356;142537;144573;144850;145153;145358	137978;138184;139930;142478;142794;144793;145095;145267;145746	+;+;+;+;+;+;+;+;+	1949	2247	2445	2219	771	1057	1019	168	174	173
LOC115875609	NW_022146049.1;NW_022146049.1;NW_022146049.1;NW_022146049.1;NW_022146049.1	153527;159007;159213;160970;161579	153631;159152;159330;161159;162539	+;+;+;+;+	1520	67	44	55	18	31	21	8	5	8
LOC115875610	NW_022146049.1;NW_022146049.1;NW_022146049.1;NW_022146049.1;NW_022146049.1;NW_022146049.1;NW_022146049.1;NW_022146049.1;NW_022146049.1;NW_022146049.1	168139;168352;170819;172630;172956;175206;175500;177374;192782;202225	168293;168511;170945;172842;173194;175348;175737;177489;192972;202479	-;-;-;-;-;-;-;-;-;-	1837	998	1485	847	983	1073	930	979	1116	1204
LOC115875611	NW_022146052.1;NW_022146052.1;NW_022146052.1;NW_022146052.1	417991;418498;418654;418834	418206;418601;418783;419223	+;+;+;+	840	483	606	408	876	897	603	1406	1315	1622
LOC115875612	NW_022146052.1;NW_022146052.1	2240879;2243787	2241166;2243999	-;-	501	1	2	0	0	0	0	1	2	1
LOC115875613	NW_022146052.1;NW_022146052.1;NW_022146052.1	2348484;2349227;2349380	2349170;2349327;2349840	+;+;+	1249	5	6	2	1	2	3	0	1	0
LOC115875614	NW_022145617.1;NW_022145617.1;NW_022145617.1;NW_022145617.1;NW_022145617.1;NW_022145617.1;NW_022145617.1;NW_022145617.1;NW_022145617.1;NW_022145617.1	642475;642545;644112;644369;649498;649959;651138;652983;657569;657780	642523;642701;644306;644719;649615;650119;651554;653352;657699;658737	+;+;+;+;+;+;+;+;+;+	2907	4243	4706	3532	58	36	47	27	31	20
LOC115875615	NW_022146052.1;NW_022146052.1;NW_022146052.1;NW_022146052.1	3149001;3162117;3163819;3170777	3149323;3162307;3164622;3171153	-;-;-;-	1695	23	23	14	9	11	15	27	39	29
[truncated: 16,168 more rows]

## Sheet: rawcounts_midgut
# Program:featureCounts v2.0.1; Command:"featureCounts" "-p" "-s" "2" "-F" "SAF" "-a" "GCF_002938485.1_Soryzae_2.0_genomic_modifiedMGF_flatten.saf" "-o" "genes-pairsS2.counts" "RTRL100.R1.paired.fastq.gz_gene_STAR_Aligned.out.bam" "RTRL101.R1.paired.fastq.gz_gene_STAR_Aligned.out.bam" "RTRL102.R1.paired.fastq.gz_gene_STAR_Aligned.out.bam" "RTRL103.R1.paired.fastq.gz_gene_STAR_Aligned.out.bam" "RT…
[truncated: 17,750 more rows]

[truncated: 7 more sheets: DE_D1vsD3_germarium, DE_D3vsD7_germarium, TE_D1vsD3_midgut, TE_D3vsD7_midgut, ClusteringSUMMARY_germarium, Supp_100CPM_GO_Fig2, Supp_Clusters_Ovary_GO_KEGG_REV]
